# Supplementary material for: Characteristics and expectations among emergency department patients in India
Source: PLOS Glob Public Health. 2022 Feb 11;2(2):e0000009. doi: 10.1371/journal.pgph.0000009 (PMC10021842; doi:10.1371/journal.pgph.0000009)
Supplement: S1 Data — (XLSX) [file pgph.0000009.s004.xlsx]

## Sheet: Sheet 1 - PatientExpectationsS-
PatientExpectationsS-AllSites_DATA_2020-04-25_2045
record_id	location	age	sex	day_of_the_week	time_of_day	triage_level	length_of_stay	disposition	bystanders_present	mode_of_arrival	complaint	who_complained	verbally_abusive	verbal_abuse_by	physically_abusive	physical_abuse_by	expense_an_obstacle	expense_caused_decline_tx	expense_caused_transfer	how_busy_was_department	physician_survey_complete	section_1_completed	section_1_completed_by	bystander_assistant_why	researcher_assistance_why	section_1_not_completed	previous_ed_visits	prior_knowledge_of_ed	how_did_you_hear_about_ed___1	how_did_you_hear_about_ed___2	how_did_you_hear_about_ed___3	how_did_you_hear_about_ed___4	how_did_you_hear_about_ed___5	how_did_you_hear_about_ed___6	planned_visit	primary_care_location	seek_care_elswhere	care_elsewhere_location___1	care_elsewhere_location___2	care_elsewhere_location___3	care_elsewhere_location___4	care_elsewhere_location___5	care_elsewhere_location___6	admission_this_week	admission_this_week_where___1	admission_this_week_where___2	admission_this_week_where___3	admission_this_week_where___4	admission_this_week_where___5
1	6	30	2	1	20:00	3	02:00	3	1	4	0		0		0		0			2	2	1	1				0	0	0	0	0	0	0	0		4	1	0	0	0	1	0	0	0	0	0	0	0	0
2	6	30	1	6	01:00	3	00:20	6	1	2	0		1	2	0		0			3	2	1	1				0	1	0	1	0	0	0	0	0	4	0	0	0	0	0	0	0	0	0	0	0	0	0
3	6	48	2	6	02:30	1	03:00	1	1	1	0		0		0		0			4	2	1	2	1			0	1	1	1	0	0	0	0	0	6	1	0	0	1	0	0	0	0	0	0	0	0	0
4	6	0	2	5	21:00	1	00:30	1	1	2	0		0		0		0			2	2	1	4		2		1	1	0	0	1	0	0	0	0	4	0	0	0	0	0	0	0	1	0	0	0	0	0
5	6	11	1	4	22:00	1	02:00	1	1	2	0		0		0		0			3	2	1	3	2			1	1	0	0	1	0	0	0	1	3	0	0	0	0	0	0	0	0	0	0	0	0	0
6	1	24	1	3	14:00	2	02:00	3	0	4	0		0		0		1	1	0	1	2	1	1				0	1	1	0	0	0	0	0	1	4	0	0	0	0	0	0	0	0	0	0	0	0	0
7	1	34	1	3	13:00	3	00:59	3	0	4	1	1	0		0		1	0		1	2	1	1				1	1	0	1	0	0	0	0	1	3	1	0	0	1	0	0	0	0	0	0	0	0	0
8	1	25	1	4	14:00	2	02:29	3	0	4	0		0		0		1	0	0	1	2	1	1				1	1	0	0	1	0	0	0	1	3	0	0	0	0	0	0	0	0	0	0	0	0	0
9	1	60	1	2	23:03	1	18:03	6	1	2	0		0		0		0			3	2	1	2	3			1	1	0	0	1	0	0	0	1	1	1	1	0	0	0	0	0	1	0	0	0	0	0
10	1	63	1	1	15:30	2	23:59	5	1	2	1	2	0		0		1	0		2	2	1	2	4			0	1	0	1	0	0	0	0	1	4	0	0	0	0	0	0	0	0	0	0	0	0	0
16	1	63	2	2	12:39	2	05:30	2	1	2	0		0		0		0			3	2	1	2	3			0	1	0	1	0	0	0	0	0	4	0	0	0	0	0	0	0	0	0	0	0	0	0
17	1	63	2	2	13:14	2	07:00	2	1	2	1	1	0		0		0			2	2	1	2	3			0	0	0	0	0	0	0	0		1	0	0	0	0	0	0	0	1	0	1	0	0	0
18	1	31	2	5	13:30	2	10:00	2	1	4	0		0		0		0			1	2	0				1			0	0	0	0	0	0				0	0	0	0	0	0		0	0	0	0	0
19	6	58	2	1	08:50	1	03:15	6	1	2	0		0		0		0			1	2	1	1				0	1	0	1	0	0	0	0	0	4	0	0	0	0	0	0	0	0	0	0	0	0	0
20	6	55	2	1	12:30	1	01:00	7	1	1	1	2	0		0		0			2	2	1	2	5			0	1	0	1	0	0	0	0	0	2	0	0	0	0	0	0	0	0	0	0	0	0	0
21	6	63	1	2	12:30	1	03:00	1	1	1	0		0		0		0			2	2	1	2	1			0	1	0	1	0	0	0	0	1	3	1	0	0	1	0	0	0	0	0	0	0	0	0
22	6	70	2	2	11:00	2	01:30	3	0	2	0		0		0		0			2	2	1	1				1	1	0	0	1	0	0	0	1	3	0	0	0	0	0	0	0	0	0	0	0	0	0
23	1	47	1	3	10:08	1	02:00	3	0	2	0		0		0		1	1	0	4	2	1	5	1	1		1	1	0	1	1	0	0	0	1	1	0	0	0	0	0	0	0	0	0	0	0	0	0
24	1	57	1	1	12:09	2	23:59	1	1	2	1	2	0		0		1	0	0	2	2	1	5	3	3		0	1	1	1	0	0	0	0	1	4	1	0	0	0	1	0	0	0	0	0	0	0	0
25	1	61	2	3	15:01	1	20:00	4	1	2	1	1	0		0		1	0	0	5	2	1	5	1	1		1	1	0	0	1	0	0	0	1	4	0	0	0	0	0	0	0	0	0	0	0	0	0
31	1	72	2	4	11:52	1	02:00	1	1	2	0		0		0		0			3	2	1	2	1			0	1	1	0	0	0	0	0	0	4	1	0	0	0	1	0	0	1	0	1	0	0	0
32	6	38	2	3	14:30	1	04:15	6	1	2	0		0		0		1	1	1	1	2	1	2	5			0	1	0	1	0	0	0	0	0	2	0	0	0	0	0	0	0	0	0	0	0	0	0
33	6	84	2	4	15:00	1	03:30	3	1	2	0		0		0		0			2	2	1	3	4			1	1	0	0	1	0	0	0	1	3	0	0	0	0	0	0	0	0	0	0	0	0	0
34	6	63	2	4	17:10	1	01:00	5	1	1	0		0		0		1	1	1	2	2	1	2	1			0	1	0	1	0	0	0	0	0	2	1	0	0	1	0	0	0	0	0	0	0	0	0
35	6	72	2	4	11:00	2	05:00	2	1	2	0		1	1	0		0			1	2	1	3	4			1	1	0	0	1	0	0	0	0	4	0	0	0	0	0	0	0	0	0	0	0	0	0
36	1	4	2	1	11:03	1	01:10	2	1	2	1	2	0		0		0			3	2	1	2	2			0	1	0	1	0	0	0	0	1	4	0	0	0	0	0	0	0	0	0	0	0	0	0
37	1	64	2	5	09:26	1	02:10	1	1	2	1	2	0		0		1	0	0	3	2	1	5	1	1		1	1	0	0	1	0	0	0	1	4	0	0	0	0	0	0	0	1	0	0	0	0	0
38	1	27	1	5	14:05	1	03:20	1	1	2	0		0		0		0			2	2	1	5	1	1		1	1	0	0	1	0	0	0	1	4	0	0	0	0	0	0	0	0	0	0	0	0	0
42	6	2	1	5	19:00	2	02:00	3	1	2	1	2	1	2	0		0			2	2	1	2	2			0	1	1	0	0	0	0	0	0	4	1	0	0	1	0	0	0	0	0	0	0	0	0
43	6	63	1	2	12:30	2	01:15	3	1	2	0		1	1	0		0			1	2	1	1				1	1	0	0	1	0	0	0	0	1	0	0	0	0	0	0	0	0	0	0	0	0	0
44	6	7	2	2	17:00	2	02:00	2	1	2	0		0		0		1	0	0	3	2	1	2	2			0	1	0	1	0	0	0	0	0	4	1	0	0	1	0	0	0	0	0	0	0	0	0
45	6	68	2	7	01:00	1	03:00	1	1	1	0		0		0		0			1	2	1	2	1			1	1	0	0	1	0	0	0	1	3	1	0	0	1	0	0	0	0	0	0	0	0	0
46	6	26	2	6	00:30	1	03:00	1	1	1	0		1	1	0		0			2	2	1	2	1			0	1	1	0	0	0	0	0	0	2	1	0	0	1	0	0	0	0	0	0	0	0	0
47	6	27	2	2	08:55	1	04:45	1	1	2	0		0		0		0			1	2	1	2	3			0	1	0	1	0	0	0	0	0	2	0	0	0	0	0	0	0	0	0	0	0	0	0
48	6	58	2	7	06:30	1	02:45	1	1	2	0		0		0		0			3	2	1	2	1			1	1	0	0	1	0	0	0	1	3	0	0	0	0	0	0	0	0	0	0	0	0	0
49	6	60	2	2	17:15	1	00:30	1	1	1	0		0		0		0			2	2	1	1				0	1	0	1	0	0	0	0	0	4	1	0	0	1	0	0	0	0	0	0	0	0	0
50	1	21	1	6	04:01	1	23:59	3	1	4	1	1	1	1	0		1	0	0	2	2	1	5	3	3		1	1	0	0	1	0	0	0	1	4	0	0	0	0	0	0	0	1	0	0	0	0	0
51	6	73	2	3	15:15	1	01:00	5	1	1	0		0		0		1	1	1	1	2	1	3	1			0	1	1	0	0	0	0	0	1	4	1	0	0	1	0	0	0	0	0	0	0	0	0
52	6	9	2	1	11:30	3	01:00	3	1	4	0		0		0		0			3	2	1	3	2			1	1	0	0	1	0	0	0	0	3	0	0	0	0	0	0	0	0	0	0	0	0	0
53	6	63	1	2	12:50	1	03:30	1	1	1	0		0		0		0			1	2	1	2	1			0	1	1	1	0	0	0	0	1	3	1	0	0	0	0	0	1	0	0	0	0	0	0
54	6	70	2	6	09:00	1	04:00	5	1	1	1	2	0		0		0			1	2	1	2	1			0	0	0	0	0	0	0	0		1	1	0	0	0	1	0	0	0	0	0	0	0	0
55	6	58	1	6	19:00	1	02:30	1	1	1	0		0		0		0			2	2	1	2	1			0	1	1	0	0	0	0	0	0	1	1	0	0	1	0	0	0	0	0	0	0	0	0
56	1	1.5	1	4	15:12	1	00:30	1	1	1	0		0		0		0			5	2	1	5	2	2		0	1	1	0	0	0	0	0	1	1	1	1	0	1	0	0	0	0	0	0	0	0	0
57	1	0	2	4	16:27	1	01:30	1	1	1	1	2	0		0		1	0	1	5	2	1	5	2	2		0	1	1	0	0	0	0	0	1	1	1	0	0	1	0	0	0	0	0	0	0	0	0
59	6	62	1	2	08:05	1	08:00	1	1	1	0		0		0		0			2	2	1	2	1			0	1	1	0	0	0	0	0	1	3	1	0	0	0	0	0	1	0	0	0	0	0	0
60	6	39	2	7	01:00	1	02:30	1	1	1	0		0		0		0			2	2	1	3	4			0	1	1	1	0	0	0	0	0	2	1	0	0	1	0	0	0	0	0	0	0	0	0
61	6	72	2	7	00:20	1	03:30	1	1	1	0		0		0		0			2	2	1	2	1			0	0	0	0	0	0	0	0		1	1	0	0	1	0	0	0	0	0	0	0	0	0
62	6	83	2	6	21:40	1	02:30	1	1	2	1	2	0		0		0			1	2	1	2	1			0	1	0	1	0	0	0	0	0	4	0	0	0	0	0	0	0	0	0	0	0	0	0
63	6	17	2	5	17:30	1	04:00	1	1	2	0		0		0		0			1	2	1	2	1			0	1	0	1	0	0	0	0	0	4	1	0	0	1	0	0	0	0	0	0	0	0	0
64	6	25	2	6	00:30	1	02:30	1	1	1	0		0		0		0			1	2	0				2			0	0	0	0	0	0				0	0	0	0	0	0		0	0	0	0	0
65	1	4	2	2	11:10	1	02:30	2	1	2	1	2	0		0		0			2	2	1	2	2			0	1	1	0	0	0	0	0	1	1	0	0	0	0	0	0	0	0	0	0	0	0	0
66	1	75	2	4	16:42	1	04:30	5	1	2	0		0		0		1	1	1	3	2	1	5	1	3		0	1	1	0	0	0	0	0	1	1	0	0	0	0	0	0	0	0	0	0	0	0	0
67	6	3	1	1	15:30	3	02:30	2	1	4	1	2	0		0		0			1	2	1	2	2			1	1	0	0	1	0	0	0	0	4	0	0	0	0	0	0	0	0	0	0	0	0	0
68	6	62	2	1	19:00	1	02:45	1	1	1	0		1	1	0		0			1	2	1	2	1			0	1	0	1	0	0	0	0	0	4	1	0	0	1	0	0	0	0	0	0	0	0	0
69	6	45	1	6	11:30	1	01:20	7	1	1	0		0		0		0			2	2	1	2	1			0	1	0	1	0	0	0	0	0	4	1	0	0	1	0	0	0	0	0	0	0	0	0
70	6	19	1	5	12:30	1	04:45	4	1	1	0		1	2	0		0			2	2	1	2	1			0	1	1	0	0	0	0	0	0	4	1	0	0	1	0	0	0	0	0	0	0	0	0
71	6	35	1	6	17:00	1	02:45	3	0	4	0		0		0		0			3	2	1	1				1	1	0	0	1	0	0	0	0	4	0	0	0	0	0	0	0	0	0	0	0	0	0
72	6	33	1	1	02:00	1	04:00	1	1	1	0		0		0		0			3	2	1	2	1			0	1	1	1	0	0	0	0	1	1	1	0	0	1	0	0	1	0	0	0	0	0	0
73	6	19	2	1	17:30	3	00:25	3	1	4	1	2	1	2	0		0			1	2	1	2	5			0	1	1	0	0	0	0	0	0	1	1	0	0	0	1	0	0	0	0	0	0	0	0
74	1	23	1	2	11:45	1	03:10	1	1	2	1	3	0		0		1	1	0	3	2	1	5	1	3		0	1	1	0	0	0	0	0	1	1	1	0	0	0	1	0	0	0	0	0	0	0	0
75	1	56	2	5	14:10	1	04:09	5	1	2	0		0		0		1	1	1	3	2	1	5	1	3		0	1	1	1	0	0	0	0	1	1	0	0	0	0	0	0	0	0	0	0	0	0	0
76	1	0	2	6	19:10	1	02:40	4	1	1	1	2	0		0		0			3	2	1	5	2	3		0	1	1	0	0	0	0	0	1	1	1	0	0	1	0	0	0	0	0	0	0	0	0
77	6	5	2	5	10:15	1	01:00	7	1	1	0		0		0		0			1	2	1	2	2			0	1	1	1	0	0	0	0	1	4	1	0	0	1	0	0	0	0	0	0	0	0	0
78	6	54	2	4	23:50	1	03:00	1	0	2	0		0		0		1	0	0	2	2	1	2	5			0	1	1	1	0	0	0	0	1	1	1	0	0	1	0	0	0	0	0	0	0	0	0
79	6	64	2	4	20:15	1	02:00	6	1	2	0		0		0		0			3	2	1	1				1	1	0	0	1	0	0	0	0	3	0	0	0	0	0	0	0	0	0	0	0	0	0
80	5	69	1	2	01:20	1	10:41	1	1	1	0		0		0		0			2	2	1	4		1		0	1	1	0	0	0	0	0	0	1	1	1	0	0	0	0	0	0	0	0	0	0	0
81	5	65	1	2	01:25	1	02:55	1	1	1	0		0		0		0			2	2	1	5	1	1		0	1	0	1	0	0	0	0	0	1	1	1	0	0	0	0	0	0	0	0	0	0	0
82	5	11	2	7	20:29	2	01:14	2	1	1	0		0		0		0			1	2	1	5	2	2		0	0	0	0	0	0	0	0		1	0	0	0	0	0	0	0	0	0	0	0	0	0
83	5	25	1	7	22:27	1	23:29	1	1	1	0		0		0		0			1	2	1	5	1	1		0	1	1	1	0	0	0	0	0	1	1	1	0	0	0	0	0	0	0	0	0	0	0
84	5	65	2	7	21:30	1	23:00	1	1	1	0		0		0		0			1	2	1	5	1	1		0	1	1	0	0	0	0	0	0	1	1	1	0	0	0	0	0	0	0	0	0	0	0
85	5	58	2	7	22:25	2	23:30	3	1	2	0		0		0		0			2	2	1	3	4			0	1	0	1	0	0	0	0	0	1	0	0	0	0	0	0	0	0	0	0	0	0	0
86	1	26	1	5	12:20	1	08:15	1	1	1	0		0		0		0			3	2	1	5	1	3		0	1	1	0	0	0	0	0	1	4	1	0	0	1	0	0	0	0	0	0	0	0	0
87	1	18	2	4	12:03	1	23:59	2	1	2	0		0		0		1	0	0	4	2	1	3	4			0	1	0	1	0	0	0	0	1	1	0	0	0	0	0	0	0	0	0	0	0	0	0
88	1	36	2	5	22:42	1	00:32	1	1	2	0		0		0		0			3	2	1	5	4	4		0	1	1	0	0	0	0	0	0	3	1	0	0	1	0	0	0	0	0	0	0	0	0
89	1	56	1	6	02:15	1	02:15	1	1	1	1	2	0		0		0			4	2	1	5	1	5		0	1	1	1	0	0	1	0	1	1	0	0	0	0	0	0	0	0	0	0	0	0	0
90	6	58	2	4	11:30	1	03:20	1	1	1	0		0		0		0			3	2	1	2	1			1	1	0	0	1	0	0	0	0	4	1	0	0	1	0	0	0	1	0	1	0	0	0
91	6	3	2	2	20:00	2	01:15	3	1	2	0		0		0		0			1	2	1	2	2			0	1	0	1	0	0	0	0	0	4	0	0	0	0	0	0	0	0	0	0	0	0	0
92	1	64	1	4	18:37	2	23:59	1	1	2	0		0		0		1	0	0	3	2	1	5	1	4		1	1	1	1	1	0	0	0	0	4	1	1	0	0	1	0	0	1	0	0	0	0	0
93	1	54	2	5	05:43	1	00:59	7	1	2	0		0		0		0			4	2	0				3			0	0	0	0	0	0				0	0	0	0	0	0		0	0	0	0	0
94	1	36	1	5	03:32	2	07:30	2	1	2	0		0		0		0			4	2	1	5	4	4		1	1	0	0	1	0	0	0	1	1	0	0	0	0	0	0	0	0	0	0	0	0	0
95	1	71	1	6	00:20	1	23:59	1	1	2	1	2	0		0		0			1	2	1	5	1	3		0	1	1	1	0	1	1	1	1	4	0	0	0	0	0	0	0	0	0	0	0	0	0
96	1	51	2	6	17:35	1	03:30	1	1	2	0		0		0		0			4	2	1	5	1	3		1	1	0	0	1	0	0	0	1	1	1	1	0	1	1	0	0	0	0	0	0	0	0
97	1	62	1	6	09:30	2	18:30	6	1	2	1	2	0		0		1	1	0	3	2	1	5	3	3		1	1	0	0	1	0	1	1	1	4	0	0	0	0	0	0	0	1	0	0	0	0	0
98	6	60	2	6	11:30	1	04:00	1	1	1	0		0		0		1	0	0	1	2	1	5	1	3		0	1	0	1	0	0	0	0	1	1	1	0	0	1	0	0	0	0	0	0	0	0	0
99	6	3	1	7	12:30	1	01:00	1	1	1	0		0		0		0			2	2	1	2	2			1	1	0	1	1	0	0	0	1	4	1	0	0	1	0	0	0	0	0	0	0	0	0
100	6	62	2	7	08:50	1	07:00	1	1	1	0		0		0		0			1	2	1	2	1			0	1	1	0	0	0	0	0	0	1	1	0	0	1	0	0	0	0	0	0	0	0	0
101	6	23	2	7	09:00	2	03:00	3	1	2	0		0		0		0			3	2	1	1				0	1	0	1	0	0	0	0	1	4	0	0	0	0	0	0	0	0	0	0	0	0	0
102	6	80	2	7	07:00	1	05:30	2	1	2	0		0		0		0			2	2	1	2	1			1	1	0	0	1	0	0	0	1	4	0	0	0	0	0	0	0	1	0	0	0	0	0
103	6	52	2	7	11:30	1	04:00	1	1	2	0		0		0		0			2	2	1	2	1			1	1	0	0	1	0	0	0	0	4	0	0	0	0	0	0	0	1	0	0	0	0	0
104	6	62	2	6	12:05	1	00:45	7	1	2	0		0		0		0			1	2	0				1			0	0	0	0	0	0				0	0	0	0	0	0		0	0	0	0	0
105	6	70	2	7	09:30	1	02:00	1	0	2	0		0		0		0			2	2	1	1				1	1	0	0	1	0	0	0	0	4	0	0	0	0	0	0	0	0	0	0	0	0	0
106	6	58	2	6	08:30	1	04:00	3	1	2	0		0		0		0			3	2	1	1				1	1	0	1	1	0	0	0	1	4	1	0	0	1	0	0	0	1	0	0	0	0	0
107	5	57	2	4	14:00	2	02:00	2	1	1	0		1	2	1	2	0			2	2	0				1			0	0	0	0	0	0				0	0	0	0	0	0		0	0	0	0	0
108	5	15	1	4	18:00	2	02:15	1	1	1	0		0		0		0			2	2	1	3	2			1	1	0	0	1	0	0	0	1	1	0	0	0	0	0	0	0	0	0	0	0	0	0
109	5	47	1	4	18:15	2	01:15	2	1	2	0		0		0		0			2	2	0				1			0	0	0	0	0	0				0	0	0	0	0	0		0	0	0	0	0
110	5	60	1	5	21:30	1	01:00	1	1	1	0		0		0		0			1	2	1	5	1	1		1	1	1	1	0	0	0	0	1	1	1	1	0	0	0	0	0	0	0	0	0	0	0
111	5	33	2	5	10:25	2	05:05	1	1	1	0		0		0		1	1	0	1	2	0				1			0	0	0	0	0	0				0	0	0	0	0	0		0	0	0	0	0
112	5	45	2	5	11:02	1	02:30	3	1	2	0		0		0		0			1	2	1	1				1	1	0	0	1	0	0	0	0	4	0	0	0	0	0	0	0	0	0	0	0	0	0
113	5	9	2	5	12:30	1	01:15	1	1	1	0		0		0		0			1	2	1	5	2	1		0	1	1	0	0	0	0	0	0	1	1	0	0	1	0	0	1	0	0	0	0	0	0
114	5	26	2	1	13:00	2	05:45	1	1	1	0		0		0		0			1	2	1	3	4			0	0	0	0	0	0	0	0		2	0	0	0	0	0	0	0	0	0	0	0	0	0
115	5	51	1	1	13:05	2	02:30	1	1	2	0		0		0		0			2	2	1	4		3		0	1	1	1	0	0	0	0	0	1	0	0	0	0	0	0	0	0	0	0	0	0	0
116	5	0	1	1	19:55	1	00:30	1	1	2	0		0		0		0			2	2	1	5	1	2		0	0	0	0	0	0	0	0		1	0	0	0	0	0	0	0	0	0	0	0	0	0
117	5	69	2	2	11:10	1	00:30	1	1	1	0		0		0		0			1	2	1	5	1	1		0	1	1	1	0	0	0	0	0	1	1	1	0	0	0	0	0	0	0	0	0	0	0
118	5	51	2	3	15:00	1	05:45	1	1	1	0		0		0		0			1	2	1	5	1	1		0	1	1	1	0	0	0	0	1	4	1	0	0	1	0	0	0	0	0	0	0	0	0
119	5	77	2	6	12:50	1	04:40	1	1	1	0		0		0		1	1	0	1	2	1	5	1	1		0	1	1	1	0	0	0	0	1	1	1	1	0	1	0	0	0	0	0	0	0	0	0
120	5	15	2	6	19:15	2	02:15	2	1	1	0		0		0		1	1	0	1	2	0				1			0	0	0	0	0	0				0	0	0	0	0	0		0	0	0	0	0
121	5	26	2	7	23:20	1	01:25	5	1	1	0		0		0		1	1	1	2	2	0				3			0	0	0	0	0	0				0	0	0	0	0	0		0	0	0	0	0
122	5	47	2	7	22:00	2	02:15	2	1	1	0		0		0		0			2	2	1	4		4		0	1	0	1	0	0	0	0	0	4	0	0	0	0	0	0	0	0	0	0	0	0	0
123	5	37	1	2	08:00	2	04:45	1	0	1	0		0		0		1	1	0	1	2	0				2			0	0	0	0	0	0				0	0	0	0	0	0		0	0	0	0	0
124	5	40	2	3	22:40	2	01:50	2	1	2	0		0		0		0			2	2	1	5	3	3		0	1	0	1	0	1	0	0	0	1	0	0	0	0	0	0	0	0	0	0	0	0	0
125	5	40	2	3	22:40	2	01:50	2	1	2	0		0		0		0			2	2	1	3	4			1	1	0	0	1	0	0	0	1	1	0	0	0	0	0	0	0	0	0	0	0	0	0
126	5	55	2	3	00:15	1	02:25	1	1	1	0		0		0		1	1	0	1	2	0				3			0	0	0	0	0	0				0	0	0	0	0	0		0	0	0	0	0
127	5	64	2	4	05:30	2	06:24	2	1	1	0		0		0		1	1	0	2	2	1	5	4	3		0	1	0	1	1	0	0	0	1	4	1	1	0	0	0	0	0	0	0	0	0	0	0
128	5	45	2	4	09:00	1	03:10	1	1	1	0		0		0		1	1	0	1	2	1	5	1	1		0	1	1	0	0	0	0	0	0	1	1	1	0	0	0	0	0	0	0	0	0	0	0
129	5	47	2	4	07:40	3	02:20	3	1	3	0		0		0		0			2	2	1	3	4			1	1	0	0	1	0	0	0	1	4	0	0	0	0	0	0	0	1	0	0	0	0	0
130	5	34	2	4	11:00	1	02:00	3	1	2	0		0		0		0			2	2	1	3	4			0	1	0	1	0	1	0	0	0	1	0	0	0	0	0	0	0	0	0	0	0	0	0
131	5	57	2	4	13:30	1	03:30	1	1	1	0		0		0		1	1	0	1	2	0				3			0	0	0	0	0	0				0	0	0	0	0	0		0	0	0	0	0
132	5	39	1	6	00:15	2	01:25	2	1	1	0		0		0		0			1	2	0				1			0	0	0	0	0	0				0	0	0	0	0	0		0	0	0	0	0
133	5	0	1	6	03:00	2	01:15	2	1	2	0		0		0		0			2	2	1	5	2	3		0	1	1	1	0	0	0	0	0	1	1	1	0	0	0	0	0	0	0	0	0	0	0
134	5	68	1	6	02:30	2	02:30	1	1	2	0		0		0		0			2	2	1	3	4			0	1	0	1	0	1	0	0	0	1	0	0	0	0	0	0	0	0	0	0	0	0	0
135	5	76	1	6	22:25	2	03:35	2	1	2	0		0		0		1	1	0	2	2	0				1			0	0	0	0	0	0				0	0	0	0	0	0		0	0	0	0	0
136	5	32	1	6	01:00	2	02:00	1	1	2	0		0		0		0			1	2	1	1				0	1	0	1	0	1	0	0	0	1	0	0	0	0	0	0	0	1	0	0	1	0	0
137	5	18	2	6	00:15	2	01:15	3	1	1	0		0		0		0			2	2	1	3	4			0	0	0	0	0	0	0	0		1	0	0	0	0	0	0	0	0	0	0	0	0	0
138	5	56	2	7	00:30	1	01:30	2	1	2	0		0		0		0			1	2	0				1			0	0	0	0	0	0				0	0	0	0	0	0		0	0	0	0	0
139	5	17	2	7	01:30	2	02:15	2	1	1	0		0		0		0			2	2	1	3	4			1	1	0	0	1	0	0	0	0	4	1	0	0	0	1	0	0	0	0	0	0	0	0
140	5	37	2	7	23:00	3	02:15	2	1	2	0		0		0		0			2	2	1	1				0	1	0	0	0	1	0	0	0	4	0	0	0	0	0	0	0	1	1	0	0	0	0
141	1	0	1	7	23:00	2	00:40	6	1	2	1	2	1	2	0		0			3	2	1	2	2			1	1	0	1	1	0	1	1	1	1	0	0	0	0	0	0	0	1	0	0	0	1	0
142	5	66	1	7	13:20	1	02:20	1	1	1	0		0		0		1	1	0	1	2	0				3			0	0	0	0	0	0				0	0	0	0	0	0		0	0	0	0	0
143	5	59	2	7	15:40	1	03:20	1	1	1	0		0		0		1	1	0	1	2	1	5	1	1		0	1	1	1	0	0	0	0	0	4	1	1	0	0	0	0	0	0	0	0	0	0	0
144	5	56	1	7	19:00	1	01:30	2	1	1	0		0		0		0			2	2	0				1			0	0	0	0	0	0				0	0	0	0	0	0		0	0	0	0	0
145	5	45	2	7	18:40	2	02:20	1	1	1	0		0		0		0			2	2	0				1			0	0	0	0	0	0				0	0	0	0	0	0		0	0	0	0	0
146	5	49	2	1	23:00	2	02:00	2	1	2	0		0		0		0			2	2	1	3	4			0	1	0	1	0	1	0	0	0	4	0	0	0	0	0	0	0	1	0	1	0	0	0
147	5	47	2	7	10:30	1	02:05	1	1	1	0		0		0		0			2	2	1	5	1	1		0	1	1	1	0	1	0	0	1	4	1	1	0	0	0	0	0	0	0	0	0	0	0
148	5	70	1	7	14:00	1	04:30	4	1	1	0		0		0		1	1	0	2	2	0				1			0	0	0	0	0	0				0	0	0	0	0	0		0	0	0	0	0
149	5	40	1	2	00:50	1	02:00	1	1	1	0		0		0		1	1	0	1	2	1	5	1	1		0	1	1	1	0	0	0	0	1	4	1	1	0	1	0	0	0	0	0	0	0	0	0
150	5	73	2	2	15:45	1	00:20	1	1	1	0		0		0		0			1	2	1	1				0	1	1	0	0	1	0	0	1	1	1	1	0	0	0	0	0	0	0	0	0	0	0
151	5	0	1	3	12:01	2	00:40	2	1	2	0		0		0		0			2	2	0				1			0	0	0	0	0	0				0	0	0	0	0	0		0	0	0	0	0
152	5	78	1	3	08:00	1	01:45	1	1	1	0		0		0		0			2	2	1	3	4			0	1	1	0	0	1	0	0	1	4	1	1	0	0	0	0	0	0	0	0	0	0	0
153	5	52	1	3	09:40	3	04:00	2	1	2	0		0		0		1	1	0	2	2	1	1				0	1	0	0	1	0	0	0	0	4	0	0	0	0	0	0	0	1	0	0	0	0	0
154	5	36	2	4	06:20	1	02:29	2	1	2	0		0		0		0			2	2	0				1			0	0	0	0	0	0				0	0	0	0	0	0		0	0	0	0	0
155	5	30	1	4	12:30	2	03:15	1	1	1	0		0		0		0			2	2	1	3	4			1	1	1	1	1	0	0	0	0	1	1	1	0	0	0	0	0	1	0	0	1	0	0
156	1	65	1	7	17:29	2	14:30	1	1	2	1	3	0		0		0			2	2	1	5	1	3		1	1	1	0	1	0	1	1	0	1	1	1	0	0	0	0	0	0	0	0	0	0	0
157	1	30	2	1	06:15	2	01:15	6	1	2	0		0		0		0			5	2	1	4		4		0	1	0	1	0	0	1	1	0	1	0	0	0	0	0	0	0	0	0	0	0	0	0
158	1	45	2	1	01:31	1	03:00	4	1	1	1	2	0		0		1	0	0	1	2	1	5	1	3		0	1	1	1	0	1	1	0	1	1	1	0	0	1	0	0	0	0	0	0	0	0	0
159	1	32	2	1	00:36	1	00:59	5	1	1	1	2	0		0		1	1	1	1	2	1	5	1	3		0	1	1	1	0	1	1	0	1	4	1	0	0	1	0	0	0	0	0	0	0	0	0
160	1	82	2	2	12:14	1	01:35	4	1	2	1	2	0		0		0			3	2	1	4		4		0	1	1	1	0	0	1	0	1	1	0	0	0	0	0	0	0	0	0	0	0	0	0
161	1	57	2	2	10:17	2	04:30	3	1	2	0		0		0		0			3	2	1	4		3		0	1	1	1	0	0	1	0	0	1	0	0	0	0	0	0	0	0	0	0	0	0	0
162	1	23	2	2	15:02	3	04:50	3	0	4	0		0		0		1	1	1	4	2	1	3	4			1	1	1	0	0	0	0	0	0	3	1	0	0	1	0	0	0	0	0	0	0	0	0
163	1	24	2	4	12:02	3	03:02	3	0	3	0		0		0		1	1	0	4	2	1	3	3			1	1	1	0	0	1	0	1	0	4	0	0	0	0	0	0	0	0	0	0	0	0	0
164	1	23	1	2	18:06	2	02:30	4	0	4	0		0		0		1	1	1	1	2	1	1				0	1	0	1	0	0	0	0	1	2	0	0	0	0	0	0	0	0	0	0	0	0	0
165	1	35	2	7	22:01	3	02:00	4	1	2	0		0		0		1	1	1	1	2	1	1				0	1	1	1	0	0	0	0	1	4	1	0	0	0	1	0	0	0	0	0	0	0	0
166	6	58	2	2	09:45	2	02:30	2	1	2	0		0		0		0			2	2	1	1				1	1	0	0	1	0	0	0	1	4	0	0	0	0	0	0	0	1	0	0	0	0	0
167	6	67	2	1	06:30	1	02:15	4	1	1	0		0		0		0			3	2	1	2	1			0	1	1	0	0	0	0	0	1	1	1	0	0	1	0	0	0	0	0	0	0	0	0
168	6	47	2	5	10:45	1	02:00	3	1	2	0		0		0		0			3	2	1	1				0	1	1	1	0	0	0	0	0	1	1	0	0	1	0	0	0	0	0	0	0	0	0
170	6	68	1	6	22:00	1	01:15	1	1	2	0		0		0		0			3	2	1	2	1			1	1	0	0	1	0	0	0	0	4	1	0	0	0	0	0	1	0	0	0	0	0	0
171	6	19	1	5	20:30	3	02:00	3	1	2	1	2	0		0		0			2	2	1	1				1	1	0	0	1	0	0	0	0	3	0	0	0	0	0	0	0	0	0	0	0	0	0
172	6	70	2	3	14:30	1	03:30	1	1	1	0		0		0		1	0	0	1	2	1	2	1			0	1	1	1	0	0	0	0	1	1	1	0	0	1	0	0	0	0	0	0	0	0	0
173	6	58	2	5	22:30	1	02:00	1	1	1	0		0		0		0			3	2	1	2	1			0	1	1	1	0	0	0	0	0	4	1	0	0	1	0	0	0	0	0	0	0	0	0
174	1	24	2	7	12:43	3	03:15	3	1	2	0		0		0		0			3	2	1	1				0	1	0	1	0	0	0	0	1	4	0	0	0	0	0	0	0	0	0	0	0	0	0
175	1	57	2	4	13:07	1	02:05	1	1	2	0		0		0		0			4	2	1	4		3		0	1	1	1	0	1	1	0	0	4	1	1	0	1	1	0	0	1	0	0	0	0	0
176	1	16	2	7	11:50	1	02:00	5	1	1	1	2	0		0		1	1	1	3	2	1	5	4	3		0	0	0	0	0	0	0	0		1	1	1	1	1	0	0	0	0	0	0	0	0	0
177	1	22	1	7	12:30	3	02:45	3	1	4	0		0		0		1	1	0	3	2	1	1				0	1	0	1	0	0	0	0	1	2	0	0	0	0	0	0	0	0	0	0	0	0	0
178	1	21	1	7	13:02	2	03:15	3	0	4	0		0		0		1	1	0	4	2	1	1				1	1	0	1	0	0	0	0	1	1	1	1	0	0	0	0	0	0	0	0	0	0	0
179	1	30	2	7	17:30	3	02:45	3	1	4	0		0		0		1	1	1	3	2	1	1				1	1	1	1	1	0	0	0	1	1	1	1	1	0	0	0	0	0	0	0	0	0	0
180	1	22	1	6	01:25	2	03:30	3	1	4	0		0		0		1	1	1	3	2	1	1				0	1	0	1	0	0	0	0	1	1	1	0	0	1	1	0	0	0	0	0	0	0	0
181	1	24	2	2	19:15	1	19:30	1	1	1	1	2	1	2	1	2	0			2	2	1	2	1			0	1	1	1	0	0	1	1	0	1	1	1	0	1	0	0	0	0	0	0	0	0	0
182	6	62	2	6	19:00	2	03:30	4	1	2	0		1	1	0		0			2	2	1	2	1			0	1	1	0	0	0	0	0	1	1	1	0	0	1	0	0	0	0	0	0	0	0	0
183	6	76	1	7	22:30	1	05:00	1	1	1	0		0		0		0			1	2	1	2	1			0	1	1	1	0	0	0	0	1	4	1	0	0	0	0	0	1	0	0	0	0	0	0
184	6	19	2	7	22:15	1	06:30	1	1	1	0		0		0		0			1	2	1	2	1			0	1	1	1	0	0	0	0	1	1	1	0	0	1	0	0	0	0	0	0	0	0	0
185	6	84	1	7	20:30	1	01:30	3	1	1	0		0		0		0			2	2	1	2	1			1	1	0	0	1	0	0	0	0	4	0	0	0	0	0	0	0	1	0	1	0	0	0
186	6	70	2	6	16:30	1	03:20	6	1	2	1	2	1	2	0		0			1	2	1	2	1			0	1	1	0	0	0	0	0	1	1	0	0	0	0	0	0	0	0	0	0	0	0	0
187	6	78	1	1	03:30	1	02:15	1	1	1	1	2	0		0		0			2	2	1	2	1			1	1	0	0	1	0	0	0	1	3	1	0	0	1	0	0	0	1	0	0	0	0	0
188	6	81	2	7	17:30	1	04:20	1	1	1	0		0		0		0			1	2	1	2	1			0	1	1	0	0	0	0	0	1	1	1	0	0	1	0	0	0	0	0	0	0	0	0
189	6	52	1	7	16:00	1	06:30	2	1	1	0		0		0		1	0	0	2	2	1	2	4			0	1	1	1	0	0	0	0	0	1	1	0	0	1	0	0	0	0	0	0	0	0	0
190	6	75	1	1	23:00	1	01:30	4	1	2	1	2	0		0		0			3	2	1	2	3			0	1	1	0	0	0	0	0	0	5	1	0	0	1	0	0	0	0	0	0	0	0	0
191	6	68	2	1	18:00	2	02:15	6	1	2	0		0		0		0			2	2	1	1				1	1	0	0	1	0	0	0	0	3	0	0	0	0	0	0	0	1	0	0	0	0	0
192	6	60	2	1	15:00	3	03:20	2	1	2	1	2	0		0		0			3	2	1	3	4			1	1	0	0	1	0	0	0	1	4	0	0	0	0	0	0	0	1	0	0	0	0	0
193	6	82	1	1	19:00	1	03:00	1	1	1	0		0		0		0			2	2	1	2	1			0	1	1	1	0	0	0	0	1	1	1	0	0	1	0	0	0	0	0	0	0	0	0
194	6	2	2	7	20:00	1	00:45	1	1	1	0		0		0		0			1	2	1	2	2			0	1	1	0	0	0	0	0	0	4	1	0	0	1	0	0	0	0	0	0	0	0	0
197	6	49	1	1	13:55	1	02:20	5	1	1	0		0		0		1	0	1	2	2	1	2	3			0	1	1	1	0	0	0	0	1	5	1	0	0	0	0	0	1	0	0	0	0	0	0
198	6	81	1	1	16:30	1	02:10	2	1	1	0		0		0		0			2	2	1	2	1			1	1	0	0	1	0	0	0	1	3	0	0	0	0	0	0	0	1	0	0	0	0	0
199	6	8	2	1	19:30	1	01:00	1	1	2	0		0		0		0			2	2	1	2	2			0	1	1	0	0	0	0	0	0	1	1	0	0	1	0	0	0	0	0	0	0	0	0
200	6	59	2	3	14:30	2	04:00	2	1	2	0		0		0		0			3	2	1	1				1	1	0	0	1	0	0	0	1	4	0	0	0	0	0	0	0	1	0	0	0	0	0
201	6	12	2	1	14:50	3	03:30	2	1	2	0		0		0		0			3	2	1	2	2			1	1	0	0	1	0	0	0	1	4	0	0	0	0	0	0	0	1	0	0	0	1	0
202	6	75	1	2	14:40	1	03:10	1	1	1	0		0		0		0			1	2	1	2	1			0	1	1	1	0	0	0	0	1	1	1	0	0	1	0	0	0	0	0	0	0	0	0
203	1	86	2	3	17:18	1	03:10	1	1	2	0		0		0		0			1	2	1	2	1			1	1	0	1	1	0	1	1	1	4	0	0	0	0	0	0	0	1	0	0	0	0	0
204	1	0	2	7	10:00	1	00:30	1	1	1	0		0		0		0			4	2	1	5	2	3		0	1	1	0	0	0	0	0	1	1	1	0	0	1	1	0	0	0	0	0	0	0	0
205	1	36	2	7	07:00	1	01:00	1	1	2	1	3	0		0		1	0	0	2	2	1	5	1	3		1	1	0	1	1	0	0	0	1	4	0	0	0	0	0	0	0	0	0	0	0	0	0
206	1	24	2	3	14:39	1	07:00	1	1	3	0		0		0		0			2	2	1	1				0	1	0	1	0	0	1	1	0	4	0	0	0	0	0	0	0	1	0	0	0	0	0
207	1	45	2	1	15:15	3	23:29	2	1	2	1	3	0		0		1	0	0	2	2	1	5	3	3		1	1	0	1	1	0	0	0	0	4	0	0	0	0	0	0	0	1	0	0	0	0	0
208	1	71	1	5	09:30	2	05:30	2	1	3	0		0		0		0			2	2	1	5	3	3		1	1	0	0	1	0	0	0	1	3	0	0	0	0	0	0	0	0	0	0	0	0	0
209	1	58	2	2	16:49	1	23:59	2	1	2	0		0		0		0			2	2	1	2	4			1	1	0	1	0	0	0	0	0	3	0	0	0	0	0	0	0	1	0	0	0	0	0
210	1	81	1	1	15:15	1	04:00	2	1	2	0		0		0		0			1	2	1	2	4			0	0	0	0	0	0	0	0		4	0	0	0	0	0	0	0	0	0	0	0	0	0
211	1	32	2	6	03:30	3	02:00	6	1	2	1	3	1	3	1	1	1	1	0	1	2	1	1				1	1	1	1	1	0	1	1	1	4	1	0	0	1	0	0	0	1	0	0	0	0	0
214	1	76	2	7	02:53	1	01:30	7	1	2	0		0		0		0			1	2	1	5	1	3		0	1	1	1	0	0	1	0	1	4	1	0	0	1	1	0	0	0	0	0	0	0	0
215	1	42	2	6	10:46	2	02:00	6	1	2	1	1	0		0		1	1	1	2	2	1	5	4	3		0	1	1	1	0	0	1	0	1	1	1	0	1	1	0	1	0	0	0	0	0	0	0
216	6	85	2	2	10:30	1	04:10	6	1	1	0		1	2	0		0			2	2	1	2	1			1	1	0	1	1	0	0	0	1	4	1	0	0	1	0	0	0	1	0	0	0	0	0
217	6	62	2	5	20:15	1	03:50	1	1	1	0		0		0		0			3	2	1	2	1			0	1	1	0	0	0	0	0	1	5	1	0	0	1	0	0	0	0	0	0	0	0	0
218	6	62	2	5	21:30	1	01:15	1	1	2	0		0		0		0			2	2	1	2	1			1	1	0	0	1	0	0	0	0	4	0	0	0	0	0	0	0	1	0	0	0	0	0
219	1	41	1	6	15:17	1	01:10	1	1	1	0		0		0		1	0	0	2	2	1	5	1	3		0	1	1	1	0	1	1	0	0	4	1	0	0	1	0	0	0	0	0	0	0	0	0
220	1	0	2	5	12:50	1	00:30	1	1	1	0		0		0		0			2	2	1	2	2			0	1	1	1	0	1	1	0	0	1	1	0	0	1	0	0	0	0	0	0	0	0	0
221	1	55	1	5	22:21	3	03:15	3	1	4	0		0		0		1	0	0	2	2	1	5	4	3		1	1	0	1	1	0	1	1	0	1	1	0	1	0	0	1	0	0	0	0	0	0	0
222	1	78	1	5	23:53	1	02:15	1	1	2	0		0		0		0			2	2	1	2	1			0	1	0	1	0	0	1	0	1	1	0	0	0	0	0	0	0	0	0	0	0	0	0
223	1	60	2	5	20:27	2	06:00	4	1	4	1	2	1	2	0		1	0	1	3	2	1	4		4		1	1	0	1	1	0	0	0	1	4	0	0	0	0	0	0	0	1	0	1	0	0	0
224	1	62	2	6	12:41	1	03:20	5	1	2	1	2	0		0		1	0	1	2	2	1	5	1	3		0	1	0	1	0	1	1	0	0	1	0	0	0	0	0	0	0	0	0	0	0	0	0
225	1	66	1	6	13:37	1	04:47	1	1	2	0		0		0		0			2	2	1	1				1	1	1	1	1	0	1	1	0	1	0	0	0	0	0	0	0	0	0	0	0	0	0
226	1	49	2	5	11:36	2	07:30	6	1	2	1	3	1	3	0		1	0	0	3	2	1	1				0	1	0	1	0	1	1	1	0	1	0	0	0	0	0	0	0	0	0	0	0	0	0
227	1	29	1	6	04:00	1	02:00	4	1	1	1	2	0		0		1	1	1	2	2	1	5	1	3		0	1	1	1	0	0	1	0	1	1	1	1	0	1	1	0	0	0	0	0	0	0	0
228	1	80	1	5	06:30	2	02:00	1	1	2	1	2	0		0		0			2	2	1	5	4	4		1	1	1	1	1	0	1	0	0	4	0	0	0	0	0	0	0	1	0	0	0	0	0
229	1	20	2	3	09:45	3	04:30	2	1	2	0		0		0		0			2	2	1	5	4	3		0	1	1	1	0	0	1	1	0	1	1	1	1	0	0	0	0	0	0	0	0	0	0
230	1	54	2	3	02:15	1	01:30	5	1	1	1	2	1	2	0		1	1	1	1	2	1	5	1	3		0	1	1	1	0	1	0	0	0	1	1	1	0	1	1	0	0	0	0	0	0	0	0
231	1	2.5	2	3	08:45	1	01:00	1	1	1	0		0		0		0			1	2	1	5	2	2		0	1	1	0	0	0	1	0	0	4	1	0	0	1	0	0	0	0	0	0	0	0	0
232	1	32	2	1	09:30	1	00:40	1	1	2	1	3	0		0		0			2	2	1	5	1	3		0	1	1	1	0	0	1	1	0	1	1	0	0	1	0	0	0	0	0	0	0	0	0
233	1	30	1	2	01:00	2	06:30	1	1	2	1	3	0		0		0			2	2	1	5	4	3		0	0	0	0	0	0	0	0		1	1	1	0	0	0	0	0	0	0	0	0	0	0
234	1	74	2	3	14:35	1	04:05	1	1	2	1	1	0		0		0			2	2	1	5	4	3		0	1	1	1	0	0	0	0	1	4	1	0	0	1	1	0	0	0	0	0	0	0	0
235	1	78	2	5	13:44	1	04:25	1	1	1	0		0		0		0			2	2	1	5	1	3		1	0	0	0	0	0	0	0		1	1	0	0	1	0	0	0	0	0	0	0	0	0
236	1	68	2	3	15:56	1	01:14	5	1	2	1	2	0		0		1	1	1	2	2	1	5	1	3		0	0	0	0	0	0	0	0		4	0	0	0	0	0	0	0	0	0	0	0	0	0
237	6	59	2	4	20:00	1	00:40	6	1	4	0		0		0		1	1	0	3	2	1	1				1	1	0	0	1	0	0	0	0	4	0	0	0	0	0	0	0	0	0	0	0	0	0
238	6	72	2	5	14:00	2	07:00	2	1	2	0		0		0		0			2	2	1	1				0	1	1	1	0	0	0	0	1	4	1	1	0	0	0	0	0	0	0	0	0	0	0
239	6	30	1	5	14:30	1	05:00	2	1	1	0		0		0		0			2	2	1	1				0	1	1	1	0	0	0	0	0	3	1	0	0	0	0	0	1	0	0	0	0	0	0
240	6	47	1	2	06:15	2	04:20	2	1	2	0		0		0		0			3	2	1	1				1	1	0	0	1	0	0	0	1	4	0	0	0	0	0	0	0	1	0	0	0	0	0
241	6	62	2	2	01:45	1	03:00	2	1	1	1	2	0		0		0			2	2	1	2	1			0	1	1	1	0	0	0	0	1	1	1	0	0	1	0	0	0	0	0	0	0	0	0
242	6	58	2	7	17:30	1	03:45	1	1	1	0		0		0		0			1	2	1	2	1			0	1	1	1	0	0	0	0	0	4	1	0	0	1	0	0	1	0	0	0	0	0	0
243	6	58	2	6	14:45	1	04:10	2	1	1	0		0		0		0			1	2	1	5	1	5		0	1	1	0	0	0	0	0	0	4	1	0	0	1	0	0	0	0	0	0	0	0	0
244	6	56	1	4	11:45	1	03:10	6	1	4	0		0		0		1	1	1	3	2	1	5	3	3		1	1	0	0	1	0	0	0	1	4	0	0	0	0	0	0	0	0	0	0	0	0	0
245	6	14	2	1	01:45	1	03:45	2	1	2	0		0		0		0			3	2	1	2	2			1	1	0	0	1	0	0	0	1	3	1	0	0	1	0	0	0	1	0	0	0	0	0
246	6	5	1	4	11:15	3	02:20	3	1	2	0		0		0		0			3	2	1	2	2			0	1	0	1	0	0	0	0	1	4	0	0	0	0	0	0	0	0	0	0	0	0	0
247	6	45	2	1	23:50	1	01:15	5	1	1	0		0		0		1	1	1	3	2	1	2	1			0	1	1	0	0	0	0	0	0	1	1	0	0	1	0	0	0	0	0	0	0	0	0
248	1	81	2	6	14:40	1	01:10	1	1	1	0		0		0		0			3	2	1	5	4	3		0	1	1	1	0	0	0	1	1	1	1	0	0	1	0	0	0	0	0	0	0	0	0
249	1	62	2	6	11:52	1	07:30	1	1	1	1	2	0		0		0			4	2	1	5	1	3		1	1	0	0	1	0	0	0	1	1	1	1	0	1	0	0	0	0	0	0	0	0	0
250	1	29	2	6	09:20	1	05:20	2	1	1	1	3	0		0		1	0	0	3	2	1	5	1	4		0	1	1	1	0	0	0	1	1	1	1	0	0	1	0	0	0	0	0	0	0	0	0
251	1	21	1	1	15:21	1	04:31	7	1	1	0		0		0		0			2	2	1	5	1	3		0	1	1	1	0	0	1	0	1	2	1	0	0	1	0	0	0	0	0	0	0	0	0
252	1	71	2	1	15:10	3	23:59	2	1	2	0		0		0		0			3	2	1	1				0	1	0	1	0	0	1	1	1	4	1	1	0	0	0	0	0	1	0	0	0	0	0
253	1	47	2	1	15:01	1	05:00	1	1	1	1	2	1	2	0		0			2	2	1	5	1	3		0	1	1	1	0	0	0	0	0	3	1	0	0	1	0	0	0	0	0	0	0	0	0
254	6	79	2	7	23:15	1	02:30	2	1	1	1	1	1	1	0		0			2	2	1	2	5			1	1	0	0	1	0	0	0	0	4	1	0	0	1	0	0	0	0	0	0	0	0	0
255	6	44	2	5	23:45	1	01:15	5	1	1	0		0		0		1	1	1	1	2	1	2	1			0	1	1	0	0	0	0	0	0	1	1	0	0	1	0	0	0	0	0	0	0	0	0
256	6	84	1	2	18:00	2	04:00	2	1	1	0		0		0		0			3	2	1	2	4			1	1	0	0	1	0	0	0	1	3	0	0	0	0	0	0	0	0	0	0	0	0	0
257	6	2	1	6	20:30	1	00:30	1	1	2	0		0		0		0			2	2	1	2	2			1	1	0	0	1	0	0	0	0	4	1	0	0	1	0	0	0	0	0	0	0	0	0
258	6	7	2	5	17:30	3	02:20	2	1	2	0		0		0		0			3	2	1	2	2			1	1	0	1	1	0	0	0	0	4	1	0	0	1	0	0	0	0	0	0	0	0	0
259	6	21	1	3	18:00	3	02:30	3	0	2	0		0		0		0			3	2	1	1				1	1	0	0	1	0	0	0	1	4	1	0	0	1	0	0	0	1	0	0	0	0	0
260	6	49	2	6	15:15	1	03:45	1	1	1	0		0		0		0			3	2	1	2	1			0	1	0	1	0	0	0	0	1	1	1	0	0	0	0	0	1	0	0	0	0	0	0
261	6	78	1	6	14:25	2	01:30	6	1	4	0		0		0		0			3	2	1	1				1	1	0	0	1	0	0	0	1	4	0	0	0	0	0	0	0	0	0	0	0	0	0
262	6	82	2	6	14:00	2	04:10	1	1	2	0		0		0		0			3	2	1	1				0	1	1	1	0	0	0	0	0	1	0	0	0	0	0	0	0	0	0	0	0	0	0
263	1	0	2	5	03:58	1	00:32	1	1	2	0		0		0		0			3	2	1	5	2	2		1	1	0	1	1	0	0	1	1	1	0	0	0	0	0	0	0	1	0	0	0	1	0
264	1	67	1	2	22:02	1	23:59	2	1	2	1	3	1	2	1	2	1	0	0	2	2	1	5	1	3		1	1	0	1	1	0	0	0	1	4	0	0	0	0	0	0	0	1	0	0	0	0	0
265	1	77	2	3	20:20	2	23:59	2	1	2	1	2	0		0		0			3	2	1	2	4			0	1	1	1	0	0	0	0	0	1	1	0	0	1	0	0	0	0	0	0	0	0	0
266	1	0	2	5	01:22	1	03:14	4	1	1	1	2	0		0		1	1	1	2	2	1	5	3	2		0	1	1	1	0	0	0	0	1	1	1	0	0	1	0	0	0	0	0	0	0	0	0
267	1	31	2	1	12:35	1	01:04	1	1	2	0		0		0		1	0	0	2	2	1	5	3	3		0	1	1	1	0	0	0	0	0	4	0	0	0	0	0	0	0	0	0	0	0	0	0
268	1	50	1	1	10:41	2	08:15	3	1	2	1	1	0		0		1	1	0	3	2	1	2	4			1	1	0	1	1	0	0	1	0	4	0	0	0	0	0	0	0	1	0	0	0	0	0
269	1	38	2	2	02:56	1	07:10	5	1	1	1	3	0		0		1	1	1	1	2	1	5	4	3		0	1	1	1	0	0	1	0	1	1	1	0	0	1	0	0	0	0	0	0	0	0	0
270	1	85	2	2	22:12	1	04:00	1	1	2	1	1	0		0		0			1	2	1	2	4			1	1	0	1	1	0	1	0	1	4	0	0	0	0	0	0	0	1	0	0	0	0	0
271	1	47	2	3	23:55	1	01:55	7	1	1	1	2	1	2	0		1	0	0	1	2	1	5	1	3		0	1	1	1	0	0	1	0	1	1	1	0	0	1	0	0	0	0	0	0	0	0	0
272	1	87	1	3	06:57	1	02:40	7	1	2	1	2	0		0		0			1	2	1	5	3	3		0	1	1	1	0	0	0	0	0	1	1	0	0	1	0	0	0	0	0	0	0	0	0
273	1	40	1	2	20:57	2	13:30	1	1	2	1	2	0		0		1	1	1	1	2	1	5	4	3		0	1	1	1	0	0	1	0	0	1	1	0	0	1	0	0	0	0	0	0	0	0	0
274	1	0	2	2	21:29	1	02:30	5	1	1	1	2	0		0		1	1	1	1	2	1	5	2	2		0	1	1	1	0	0	0	0	1	1	1	0	0	1	0	0	0	0	0	0	0	0	0
275	1	16	1	4	23:43	1	02:45	4	1	2	1	2	0		0		0			1	2	1	2	1			0	1	1	1	0	0	1	0	0	1	0	0	0	0	0	0	0	0	0	0	0	0	0
276	1	14	2	4	01:07	2	01:30	4	1	2	1	2	0		0		0			1	2	1	2	1			0	1	1	1	0	0	1	0	0	1	0	0	0	0	0	0	0	0	0	0	0	0	0
277	1	80	1	4	19:53	2	23:59	5	1	1	1	2	0		0		1	0	0	1	2	1	5	1	3		1	1	1	1	1	0	0	0	1	3	0	0	0	0	0	0	0	0	0	0	0	0	0
278	1	27	1	5	02:29	1	03:45	1	1	1	0		0		0		0			1	2	1	5	1	3		0	1	1	1	0	0	0	0	1	1	1	0	0	1	0	0	0	0	0	0	0	0	0
279	1	65	2	5	23:05	1	23:59	1	1	1	1	2	0		0		0			1	2	1	2	1			0	1	1	1	0	0	0	0	1	1	1	0	0	1	0	0	0	0	0	0	0	0	0
280	1	20	1	4	20:00	2	03:45	5	1	2	0		0		0		1	1	1	1	2	1	5	1	3		0	1	1	1	0	0	0	0	0	1	0	0	0	0	0	0	0	0	0	0	0	0	0
281	1	60	2	4	22:47	1	04:00	1	1	2	1	1	1	1	0		0			1	2	0				1			0	0	0	0	0	0				0	0	0	0	0	0		0	0	0	0	0
282	6	48	2	6	15:30	1	04:15	1	1	1	0		0		0		0			2	2	1	2	4			0	1	0	1	0	0	0	0	0	4	1	0	0	1	0	0	0	0	0	0	0	0	0
283	6	60	2	6	18:10	2	01:00	6	1	2	0		0		0		1	1	1	4	2	1	2	1			0	1	0	1	0	0	0	0	0	1	0	0	0	0	0	0	0	0	0	0	0	0	0
284	6	64	1	6	12:30	2	05:15	2	1	2	0		0		0		0			2	2	1	1				0	1	1	1	0	0	0	0	1	1	0	0	0	0	0	0	0	0	0	0	0	0	0
285	6	67	1	6	17:05	3	02:20	3	1	2	0		0		0		0			4	2	1	2	4			1	1	0	0	1	0	0	0	1	4	0	0	0	0	0	0	0	1	0	0	0	0	0
286	6	86	1	1	22:50	1	01:30	2	1	2	0		0		0		0			2	2	1	2	5			0	1	1	1	0	0	0	0	0	1	1	0	0	1	0	0	0	0	0	0	0	0	0
287	6	72	1	1	22:00	1	03:20	1	1	2	0		0		0		0			2	2	1	2	1			0	1	0	1	1	0	0	0	0	1	1	1	0	0	0	0	0	0	0	0	0	0	0
288	1	39	2	3	23:12	2	04:00	1	1	2	1	3	0		0		0			1	2	1	1				0	1	1	1	0	0	0	1	0	1	1	0	0	1	0	0	0	0	0	0	0	0	0
289	1	45	2	3	23:38	1	02:45	1	1	1	1	2	0		0		0			1	2	1	5	1	3		0	1	1	1	0	0	1	1	0	1	1	0	0	1	0	0	0	0	0	0	0	0	0
290	1	45	2	4	00:42	1	05:08	7	1	2	1	2	0		0		0			1	2	0				3			0	0	0	0	0	0				0	0	0	0	0	0		0	0	0	0	0
291	1	48	1	4	07:14	1	02:30	3	1	2	0		0		0		0			3	2	1	5	4	3		1	1	1	1	1	0	0	0	1	3	0	0	0	0	0	0	0	0	0	0	0	0	0
292	1	28	2	4	02:58	1	07:00	2	1	2	1	2	0		0		0			1	2	1	2	4			0	1	1	1	0	0	1	1	1	1	1	0	0	1	0	0	0	0	0	0	0	0	0
293	6	56	2	2	22:45	1	04:10	1	1	1	0		0		0		1	0	0	2	2	1	2	1			0	1	1	0	0	0	0	0	0	1	1	0	0	1	0	0	0	0	0	0	0	0	0
294	1	48	1	5	20:48	3	05:54	2	1	2	0		0		0		0			4	2	1	1				0	1	1	1	0	0	1	0	1	1	1	1	0	0	0	0	0	0	0	0	0	0	0
295	1	33	2	5	20:38	3	02:15	3	1	2	1	3	0		0		0			4	2	1	1				0	1	1	1	0	0	1	1	0	4	0	0	0	0	0	0	0	0	0	0	0	0	0
296	1	51	2	5	21:36	3	18:00	2	1	2	0		0		0		0			4	2	1	2	4			1	1	1	1	1	0	0	0	1	4	0	0	0	0	0	0	0	0	0	0	0	0	0
297	1	54	2	1	11:52	1	09:40	2	1	2	0		0		0		1	0	0	1	2	1	5	1	3		1	1	1	1	1	0	0	0	1	4	1	0	0	0	1	0	0	1	0	0	0	0	0
298	6	75	2	1	17:00	1	02:30	1	1	1	0		0		0		0			3	2	1	2	4			0	1	1	1	0	0	0	0	0	6	1	0	0	1	0	0	0	0	0	0	0	0	0
299	6	30	1	1	15:15	2	03:00	3	1	2	0		0		0		0			3	2	1	1				1	1	0	0	1	0	0	0	1	3	0	0	0	0	0	0	0	1	0	0	1	0	0
300	6	2	1	2	12:30	1	00:40	1	1	2	0		0		0		0			3	2	1	2	2			1	1	0	0	1	0	0	0	0	1	1	0	0	1	0	0	0	0	0	0	0	0	0
301	1	33	2	3	10:00	2	23:59	4	1	2	1	3	1	3	0		1	0	0	2	2	1	4		4		1	1	1	1	1	0	0	0	1	3	0	0	0	0	0	0	0	0	0	0	0	0	0
302	1	45	2	3	13:08	1	05:30	4	1	2	1	2	0		0		1	1	1	1	2	1	5	1	3		1	1	0	1	1	0	0	0	1	3	0	0	0	0	0	0	0	0	0	0	0	0	0
303	6	85	2	4	06:45	2	02:20	2	1	2	0		0		0		0			3	2	1	1				1	1	0	0	1	0	0	0	1	4	0	0	0	0	0	0	0	1	1	0	0	0	0
304	6	83	1	4	06:54	2	02:40	2	1	2	0		0		0		0			3	2	1	2	4			1	1	0	0	1	0	0	0	1	4	0	0	0	0	0	0	0	0	0	0	0	0	0
305	6	75	2	1	01:15	1	01:00	1	1	1	0		0		0		0			3	2	1	2	1			0	1	1	1	0	0	0	0	0	1	1	0	0	1	0	0	0	0	0	0	0	0	0
306	6	64	2	7	22:00	1	02:10	1	1	1	0		0		0		0			2	2	1	2	5			1	1	0	0	1	0	0	0	0	1	1	0	0	1	0	0	0	0	0	0	0	0	0
307	6	0	2	7	20:45	2	01:15	3	1	2	0		0		0		0			3	2	1	2	2			0	1	0	1	0	0	0	0	1	4	0	0	0	0	0	0	0	0	0	0	0	0	0
308	6	75	2	7	07:45	1	02:30	1	1	1	0		0		0		0			3	2	1	2	1			0	1	1	1	0	0	0	0	0	1	1	0	0	1	0	0	0	0	0	0	0	0	0
309	6	32	2	1	06:45	2	02:20	3	1	2	0		0		0		0			4	2	1	1				0	1	0	1	0	0	0	0	0	1	0	0	0	0	0	0	0	0	0	0	0	0	0
310	6	72	2	1	01:30	1	01:10	1	1	1	0		0		0		0			2	2	1	2	1			0	1	1	0	0	0	0	0	1	2	1	0	0	1	0	0	0	0	0	0	0	0	0
311	1	53	2	7	04:27	1	00:34	1	1	2	0		0		0		0			1	2	1	5	4	4		0	1	1	1	0	0	0	0	0	1	1	0	0	1	0	0	0	0	0	0	0	0	0
312	1	81	2	6	20:49	2	10:40	2	1	1	1	1	0		0		1	0	0	1	2	1	5	4	4		0	1	1	1	0	0	0	0	0	4	0	0	0	0	0	0	0	0	0	0	0	0	0
313	1	4	2	1	00:50	1	02:20	1	1	2	1	2	1	2	1	2	1	0	0	1	2	1	5	2	1		0	1	1	1	0	0	0	0	0	1	0	0	0	0	0	0	0	0	0	0	0	0	0
314	1	34	2	7	06:02	1	03:00	4	1	3	1	3	0		0		1	1	0	1	2	1	5	1	3		1	1	1	1	1	0	0	0	1	4	0	0	0	0	0	0	0	1	0	0	0	0	0
315	1	56	1	3	13:02	1	03:20	1	1	2	1	3	0		0		0			1	2	1	5	4	4		0	1	1	1	0	0	0	0	0	1	1	1	0	0	0	0	0	0	0	0	0	0	0
316	6	38	1	4	17:40	2	00:20	6	1	2	0		1	3	0		0			2	2	0				1			0	0	0	0	0	0				0	0	0	0	0	0		0	0	0	0	0
317	6	50	1	4	16:50	1	02:20	1	1	2	0		0		0		0			3	2	1	1				0	1	0	1	0	0	0	0	1	4	1	0	0	0	0	0	1	0	0	0	0	0	0
318	6	40	2	3	09:30	1	05:30	1	1	2	1	2	0		0		0			1	2	1	2	1			1	1	0	0	1	0	0	0	1	3	0	0	0	0	0	0	0	1	0	0	0	0	0
319	6	72	2	4	08:20	1	02:20	3	1	2	0		0		0		0			3	2	1	2	4			0	1	0	1	0	0	0	0	0	4	0	0	0	0	0	0	0	1	0	0	0	0	0
320	6	33	2	3	14:30	1	05:00	1	1	2	0		0		0		0			2	2	1	2	4			0	1	1	1	0	0	0	0	0	2	1	0	0	0	0	0	1	0	0	0	0	0	0
321	1	27	1	1	17:09	1	02:40	1	1	1	0		0		0		0			1	2	1	5	1	4		0	1	1	1	0	0	0	0	0	1	1	0	0	1	0	0	0	0	0	0	0	0	0
322	1	60	2	3	04:34	1	01:30	6	1	4	1	1	0		0		1	1	0	2	2	1	5	1	3		0	1	1	1	0	0	0	0	1	1	0	0	0	0	0	0	0	0	0	0	0	0	0
323	1	19	2	4	16:23	3	01:30	1	1	2	0		1	1	0		0			2	2	1	2	4			0	1	1	1	0	0	1	1	0	1	1	1	0	1	1	0	0	0	0	0	0	0	0
324	6	32	1	6	21:30	1	05:30	2	1	1	0		0		0		0			2	2	1	2	1			0	1	0	1	0	0	0	0	1	4	1	0	0	0	0	0	1	0	0	0	0	0	0
325	6	63	1	6	19:40	2	04:45	1	1	2	0		0		0		0			2	2	1	2	1			1	1	0	0	1	0	0	0	1	4	1	0	0	1	1	0	0	0	0	0	0	0	0
326	6	60	2	7	04:00	1	02:00	2	1	2	0		0		0		0			3	2	1	1				0	1	1	1	0	0	0	0	1	4	1	0	0	1	0	0	0	0	0	0	0	0	0
327	6	38	2	6	23:00	1	03:30	2	1	1	0		0		0		0			2	2	1	1				0	1	1	0	0	0	0	0	1	1	1	0	0	1	0	0	0	0	0	0	0	0	0
328	6	62	1	5	02:20	1	00:35	7	1	1	0		0		0		0			4	2	1	2	1			0	1	1	0	0	0	0	0	0	4	1	0	0	1	0	0	0	0	0	0	0	0	0
329	6	82	2	5	17:30	1	02:45	5	1	1	1	2	0		0		1	1	1	3	2	1	2	1			0	1	1	1	0	0	0	0	0	2	1	0	0	1	1	0	0	0	0	0	0	0	0
330	6	78	2	6	03:30	1	00:40	1	1	2	0		0		0		0			3	2	1	2	1			1	1	0	0	1	0	0	0	0	4	0	0	0	0	0	0	0	0	0	0	0	0	0
331	6	52	2	5	21:15	1	04:25	5	1	1	0		0		0		1	1	1	2	2	1	3	3			0	1	1	0	0	0	0	0	0	2	1	0	0	1	0	0	0	0	0	0	0	0	0
332	6	64	2	1	21:45	1	02:20	1	1	1	0		1	1	0		0			2	2	1	2	4			1	1	0	0	1	0	0	0	0	4	1	0	0	1	0	0	0	0	0	0	0	0	0
333	6	7	1	5	17:15	1	02:20	1	1	1	0		0		0		0			2	2	1	2	2			0	1	1	1	0	0	0	0	0	4	1	0	0	1	0	0	0	0	0	0	0	0	0
334	6	82	1	5	23:05	1	02:10	2	1	2	0		0		0		0			3	2	1	2	4			0	1	1	1	0	0	0	0	0	4	1	0	0	1	1	0	0	0	0	0	0	0	0
335	6	42	2	6	02:30	1	01:30	2	1	2	0		0		0		0			3	2	1	1				1	1	0	0	1	0	0	0	0	4	0	0	0	0	0	0	0	0	0	0	0	0	0
336	6	5	1	6	00:45	3	01:15	3	1	2	0		0		0		0			4	2	1	2	2			1	1	0	0	1	0	0	0	1	4	0	0	0	0	0	0	0	1	0	0	0	1	0
337	6	27	2	6	00:35	2	02:30	6	1	2	0		0		0		0			3	2	1	1				0	1	0	1	0	0	0	0	0	1	1	0	0	1	0	0	0	0	0	0	0	0	0
338	6	39	1	5	19:15	2	01:15	2	1	2	0		0		0		0			2	2	1	1				1	1	0	0	1	0	0	0	1	1	0	0	0	0	0	0	0	0	0	0	0	0	0
339	6	82	1	6	00:22	1	03:30	1	1	1	0		0		0		0			2	2	1	2	1			0	1	1	1	0	0	0	0	1	1	1	0	0	1	0	0	0	0	0	0	0	0	0
340	6	63	1	6	07:33	1	02:40	2	1	1	0		0		0		0			4	2	1	2	4			1	1	0	0	1	0	0	0	1	4	0	0	0	0	0	0	0	1	0	1	0	0	0
341	6	45	2	6	22:18	1	02:42	2	1	1	0		0		0		0			3	2	1	1				0	1	1	0	0	0	0	0	1	1	1	0	0	1	0	0	0	0	0	0	0	0	0
342	6	53	2	6	21:41	1	02:00	1	1	1	0		1	2	0		0			2	2	1	2	1			0	0	0	0	0	0	0	0		2	1	0	0	1	0	0	0	0	0	0	0	0	0
343	6	49	2	5	16:52	1	02:10	1	1	1	1	2	0		0		0			2	2	1	1				1	1	0	0	1	0	0	0	0	4	0	0	0	0	0	0	0	0	0	0	0	0	0
344	6	26	2	5	10:09	2	02:10	3	1	2	0		0		0		1	0	0	2	2	1	1				1	1	0	0	1	0	0	0	0	1	0	0	0	0	0	0	0	0	0	0	0	0	0
345	5	15	2	1	20:01	2	00:50	2	1	2	0		0		0		0			2	2	1	3	2			0	1	1	1	0	1	0	0	0	1	1	1	0	0	0	0	0	0	0	0	0	0	0
346	6	48	2	7	21:08	1	01:20	6	1	2	0		1	2	0		0			2	2	1	1				1	1	0	0	1	0	0	0	0	4	1	0	1	1	0	0	0	0	0	0	0	0	0
347	6	33	1	6	21:25	1	05:40	2	1	1	0		0		0		0			2	2	1	2	4			0	1	0	0	1	0	0	0	1	4	1	0	0	1	0	0	1	0	0	0	0	0	0
348	6	64	1	6	07:00	1	04:10	2	1	2	0		0		0		0			4	2	1	2	1			1	1	0	0	1	0	0	0	1	4	0	0	0	0	0	0	0	1	0	0	0	0	0
349	6	64	2	7	03:36	1	03:50	2	1	1	0		0		0		0			3	2	1	1				0	1	1	1	0	0	0	0	1	2	1	0	0	1	0	0	0	0	0	0	0	0	0
350	6	51	2	2	14:02	1	03:28	1	1	2	0		0		0		0			1	2	1	1				1	1	0	0	1	0	0	0	1	4	0	0	0	0	0	0	0	0	0	0	0	0	0
351	6	61	2	2	18:50	1	02:10	1	1	1	0		0		0		1	0	0	2	2	1	2	1			0	0	0	0	0	0	0	0		5	1	0	0	1	0	0	0	0	0	0	0	0	0
352	6	36	1	3	17:44	3	00:15	6	1	4	0		0		0		0			3	2	1	1				0	1	0	1	0	0	0	0	0	2	0	0	0	0	0	0	0	0	0	0	0	0	0
353	6	34	2	3	17:15	2	00:45	6	1	4	0		0		0		0			3	2	0				2			0	0	0	0	0	0				0	0	0	0	0	0		0	0	0	0	0
354	6	9	1	2	09:19	2	00:30	3	1	2	0		0		0		0			5	2	1	2	2			0	1	0	1	0	0	0	0	0	6	0	0	0	0	0	0	0	0	0	0	0	0	0
355	6	87	2	2	11:27	1	02:40	2	1	1	0		0		0		0			3	2	1	2	1			0	1	1	1	0	0	0	0	0	1	1	0	0	1	0	0	1	0	0	0	0	0	0
356	6	16	1	4	19:57	1	02:00	1	1	1	0		0		0		0			2	2	1	2	1			0	1	1	0	0	0	0	0	0	1	1	0	0	1	0	0	0	0	0	0	0	0	0
357	6	22	1	4	20:19	1	02:40	1	1	2	0		0		0		0			2	2	1	2	1			0	1	0	1	0	0	1	0	0	1	0	0	0	0	0	0	0	0	0	0	0	0	0
358	6	58	1	4	20:49	1	02:30	6	1	2	0		0		0		0			2	2	1	1				1	1	0	0	1	0	0	0	0	4	0	0	0	0	0	0	0	0	0	0	0	0	0
359	6	72	2	5	07:45	1	05:25	5	1	1	0		0		0		1	1	1	3	2	1	2	1			0	0	0	0	0	0	0	0		2	1	0	0	1	0	0	0	0	0	0	0	0	0
360	6	95	2	4	18:30	1	21:00	2	1	1	0		0		0		0			3	2	1	2	3			1	1	0	1	1	0	0	0	0	1	0	0	0	0	0	0	0	0	0	0	0	0	0
361	6	44	2	4	18:42	2	02:00	2	1	2	0		0		0		0			3	2	1	1				1	1	0	0	1	0	0	0	0	2	0	0	0	0	0	0	0	0	0	0	0	0	0
362	5	38	2	1	22:25	1	01:00	1	1	1	0		0		0		0			1	2	1	2	1			0	1	0	0	1	0	0	0	0	1	1	1	0	0	0	0	0	0	0	0	0	0	0
363	5	46	1	1	20:05	2	02:10	2	1	2	0		0		0		0			1	2	0				1			0	0	0	0	0	0				0	0	0	0	0	0		0	0	0	0	0
364	5	77	2	1	20:20	1	02:30	1	1	1	0		0		0		0			1	2	1	5	4	3		0	1	1	0	0	1	0	0	0	1	1	1	0	0	0	0	0	0	0	0	0	0	0
365	5	68	1	1	20:40	1	02:30	5	1	1	0		0		0		0			1	2	0				3			0	0	0	0	0	0				0	0	0	0	0	0		0	0	0	0	0
366	5	36	2	1	21:20	2	01:00	2	1	2	0		0		0		0			1	2	1	3	4			1	1	0	0	1	1	0	0	0	4	0	0	0	0	0	0	0	1	0	0	0	0	0
367	5	75	1	1	21:45	1	02:20	1	1	1	0		0		0		0			1	2	1	2	1			0	1	1	1	0	1	0	0	0	5	0	0	0	0	0	0	0	0	0	0	0	0	0
368	5	46	2	1	21:35	1	01:10	1	1	2	0		0		0		0			1	2	1	1				1	1	0	0	1	1	0	0	0	4	0	0	0	0	0	0	0	1	0	0	0	0	0
369	6	66	1	5	21:21	1	02:40	1	1	1	0		0		0		0			3	2	1	2	4			1	1	1	0	1	0	0	0	1	1	1	0	0	1	0	0	0	0	0	0	0	0	0
370	6	60	2	3	09:32	1	01:00	5	1	2	0		0		0		1	1	1	3	2	1	2	3			0	0	0	0	0	0	0	0		1	1	0	0	0	1	0	0	0	0	0	0	0	0
371	6	50	2	3	09:46	2	04:45	3	1	2	0		0		0		0			2	2	1	1				1	1	0	0	1	0	0	0	1	4	0	0	0	0	0	0	0	1	0	0	0	0	0
372	6	56	2	3	09:54	2	04:45	2	1	3	0		0		0		0			2	2	1	1				0	1	1	1	0	0	0	0	1	4	1	0	0	1	0	0	0	0	0	0	0	0	0
373	6	64	1	3	11:27	1	04:05	1	1	1	0		1	2	0		0			2	2	1	2	1			0	1	1	1	0	0	0	0	1	4	1	0	0	0	0	0	1	0	0	0	0	0	0
374	6	39	1	3	12:33	1	02:00	6	1	3	0		0		0		1	1	0	2	2	1	1				1	1	0	0	1	0	0	0	0	4	1	0	0	0	1	0	0	0	0	0	0	0	0
375	6	55	1	3	08:54	2	00:30	3	1	2	0		0		0		0			5	2	1	1				0	1	0	1	0	0	0	0	1	6	1	0	0	0	1	0	0	0	0	0	0	0	0
376	6	1	2	5	00:43	1	01:15	1	1	2	0		0		0		0			3	2	1	2	2			0	1	1	0	0	0	0	0	0	4	1	0	0	1	0	0	0	0	0	0	0	0	0
377	1	29	1	1	07:27	1	01:40	5	1	4	1	2	0		0		1	1	1	3	2	1	2	1			1	1	1	1	1	0	1	1	0	4	0	0	0	0	0	0	0	1	0	0	1	1	0
378	1	2	2	7	22:50	1	02:45	3	1	3	0		0		0		1	0	0	2	2	1	5	2	3		0	1	1	1	0	0	1	0	0	1	1	0	0	1	0	0	0	0	0	0	0	0	0
379	1	64	2	7	20:57	1	01:00	7	1	2	0		0		0		0			2	2	1	5	1	3		1	1	1	1	1	0	1	0	1	4	0	0	0	0	0	0	0	1	0	1	0	0	0
380	1	62	1	1	00:40	1	04:15	1	1	2	1	2	0		0		0			2	2	1	2	1			1	1	1	1	1	0	1	0	0	4	0	0	0	0	0	0	0	1	0	0	0	0	0
381	1	65	2	1	01:20	1	01:30	1	1	2	1	2	0		0		0			1	2	1	2	1			1	1	1	1	1	0	1	1	1	4	0	0	0	0	0	0	0	1	0	1	0	0	0
382	1	55	2	5	14:52	2	23:59	3	1	2	1	3	1	2	1	2	1	0	1	1	2	1	5	1	3		1	1	1	1	1	0	1	0	0	4	0	0	0	0	0	0	0	1	0	1	0	0	0
383	1	55	2	2	13:02	3	04:45	2	1	2	0		0		0		0			2	2	1	2	4			0	1	1	1	0	0	1	0	0	1	1	1	0	0	0	0	0	0	0	0	0	0	0
384	1	54	2	2	13:03	2	05:05	4	1	3	1	3	0		0		1	0	0	2	2	1	5	3	3		0	1	1	1	0	0	0	0	1	6	1	0	0	0	1	0	0	0	0	0	0	0	0
385	1	72	2	2	11:58	3	04:30	3	1	2	1	2	0		0		1	0	0	2	2	1	2	4			0	1	1	1	0	0	1	0	1	1	1	1	0	0	0	0	0	0	0	0	0	0	0
386	1	80	2	1	11:23	3	02:55	3	0	4	0		0		0		1	0	0	2	2	1	4		4		0	1	1	1	0	0	1	0	0	4	1	0	0	0	1	0	0	1	0	1	0	0	0
387	1	84	2	7	10:30	1	04:30	4	1	3	1	3	0		0		1	0	0	2	2	1	2	4			1	1	1	0	1	0	0	0	0	4	0	0	0	0	0	0	0	1	0	0	0	0	0
388	1	34	2	3	10:40	3	02:45	2	1	2	0		0		0		0			2	2	1	2	4			0	1	1	1	0	0	1	1	1	1	1	1	0	0	0	0	0	0	0	0	0	0	0
389	1	24	1	4	13:40	3	03:30	3	1	2	1	3	0		0		0			2	2	1	1				0	1	0	1	0	0	1	1	1	1	0	0	0	0	0	0	0	0	0	0	0	0	0
390	1	34	2	2	13:10	2	04:30	1	1	2	0		0		0		0			1	2	1	5	4	3		0	1	1	1	0	0	1	1	1	5	1	1	0	0	0	1	0	0	0	0	0	0	0
391	5	60	1	3	09:30	1	01:30	3	1	1	0		0		0		0			2	2	1	2	1			0	1	1	1	0	1	0	0	0	1	1	1	0	0	0	0	0	0	0	0	0	0	0
392	5	66	2	3	09:29	1	03:10	5	1	1	0		0		0		1	1	1	2	2	0				3			0	0	0	0	0	0				0	0	0	0	0	0		0	0	0	0	0
393	5	46	2	3	11:22	2	02:20	2	1	2	0		0		0		0			2	2	1	1				0	0	0	0	0	0	0	0		4	1	0	1	0	0	0	0	0	0	0	0	0	0
394	5	47	1	3	11:27	2	03:00	5	1	2	0		0		0		1	1	1	2	2	1	3	4			0	1	0	0	0	1	0	0	0	4	0	0	0	0	0	0	0	1	0	0	0	0	0
395	5	70	1	3	06:39	1	04:05	2	1	1	0		0		0		0			2	2	1	2	4			1	1	0	0	1	0	0	0	0	1	1	1	0	0	0	0	0	1	0	0	0	0	0
396	5	47	2	3	06:39	2	03:10	4	1	1	0		0		0		1	1	0	2	2	0				1			0	0	0	0	0	0				0	0	0	0	0	0		0	0	0	0	0
397	5	42	2	3	06:51	1	02:09	1	1	1	0		0		0		1	1	0	2	2	0				3			0	0	0	0	0	0				0	0	0	0	0	0		0	0	0	0	0
398	5	53	1	3	07:03	1	05:17	1	1	1	0		0		0		1	1	0	2	2	1	5	1	5		0	1	1	0	0	1	0	0	0	1	1	1	0	0	0	0	0	0	0	0	0	0	0
399	5	58	1	3	08:37	1	03:23	1	1	1	0		0		0		0			2	2	0				3			0	0	0	0	0	0				0	0	0	0	0	0		0	0	0	0	0
400	5	31	2	6	08:18	2	03:23	2	1	1	0		0		0		1	1	0	2	2	1	3	4			0	0	0	0	0	0	0	0		2	0	0	0	0	0	0	0	0	0	0	0	0	0
401	5	45	1	6	08:39	1	02:04	2	1	1	0		0		0		0			2	2	1	2	5			0	1	1	0	0	0	0	0	0	1	1	1	0	0	0	0	0	0	0	0	0	0	0
402	5	54	1	6	08:52	1	01:58	1	1	1	0		0		0		0			2	2	1	2	1			1	1	1	0	1	0	0	0	0	4	1	1	0	0	0	0	0	1	0	0	0	0	0
403	5	71	1	6	07:43	2	04:02	3	1	2	0		0		0		0			2	2	0				1			0	0	0	0	0	0				0	0	0	0	0	0		0	0	0	0	0
404	5	71	1	6	10:18	1	01:01	7	1	1	0		0		0		0			2	2	0				3			0	0	0	0	0	0				0	0	0	0	0	0		0	0	0	0	0
405	5	85	2	6	10:18	2	02:13	2	1	1	0		0		0		0			2	2	1	5	3	5		0	1	1	0	1	0	0	0	0	1	0	0	0	0	0	0	0	1	0	0	0	0	0
406	5	67	2	6	11:26	1	01:09	1	1	1	0		0		0		0			2	2	0				1			0	0	0	0	0	0				0	0	0	0	0	0		0	0	0	0	0
407	5	36	2	1	21:16	3	02:15	3	1	2	0		0		0		0			1	2	1	1				0	1	0	1	0	1	0	0	0	4	0	0	0	0	0	0	0	1	0	0	0	0	0
408	5	25	2	1	21:19	2	02:46	2	0	1	0		0		0		1	1	0	1	2	1	1				0	0	0	0	0	0	0	0		2	1	0	0	1	0	0	0	0	0	0	0	0	0
409	5	48	2	1	21:06	2	01:29	2	1	2	0		0		0		0			1	2	1	5	5	5		0	0	0	0	0	0	0	0		2	1	0	0	1	0	0	0	0	0	0	0	0	0
410	5	22	1	1	22:31	2	01:00	1	1	2	0		0		0		0			1	2	1	3	4			0	1	0	1	0	1	0	0	0	4	0	0	0	0	0	0	0	1	0	0	1	0	0
411	5	78	1	1	21:38	1	01:58	1	1	1	0		0		0		0			1	2	0				3			0	0	0	0	0	0				0	0	0	0	0	0		0	0	0	0	0
412	5	46	1	1	20:06	2	02:09	2	1	2	0		0		0		0			2	2	1	1				0	1	0	0	0	1	0	0	0	1	1	1	0	0	0	0	0	1	0	0	0	0	0
413	5	77	2	1	21:00	1	02:50	1	1	1	0		0		0		0			1	2	1	5	1	5		0	0	0	0	0	0	0	0		1	1	1	0	0	0	0	0	0	0	0	0	0	0
414	5	68	1	1	20:38	1	02:28	5	1	1	0		0		0		1	1	1	1	2	0				3			0	0	0	0	0	0				0	0	0	0	0	0		0	0	0	0	0
415	5	36	2	1	21:19	2	01:00	2	1	2	0		0		0		0			2	2	1	5	5	5		1	1	0	1	1	1	0	0	0	3	0	0	0	0	0	0	0	1	0	0	0	0	0
416	5	75	1	1	21:43	1	02:13	1	1	1	0		0		0		0			2	2	0				3			0	0	0	0	0	0				0	0	0	0	0	0		0	0	0	0	0
417	5	46	2	1	21:35	1	01:00	1	1	1	0		0		0		0			1	2	1	3	4			1	1	0	1	1	1	0	0	0	4	0	0	0	0	0	0	0	1	0	0	0	0	0
418	5	1	1	1	23:05	3	01:10	3	1	2	0		0		0		0			2	2	1	5	2	5		1	1	0	0	1	0	0	0	0	1	0	0	0	0	0	0	0	1	0	0	0	1	0
419	5	4	1	2	23:05	3	01:10	2	1	2	0		0		0		0			2	2	1	5	2	5		1	1	0	0	1	0	0	0	0	1	0	0	0	0	0	0	0	1	0	0	0	1	0
420	5	63	1	2	00:15	2	02:00	2	1	2	0		0		0		0			2	2	1	1				1	1	0	0	1	0	0	0	0	1	0	0	0	0	0	0	0	1	1	0	0	0	0
421	5	8	2	2	00:34	2	01:10	2	1	2	0		0		0		0			2	2	1	5	2	2		1	1	0	1	0	1	0	0	0	1	0	0	0	0	0	0	0	1	0	0	0	1	0
422	5	23	1	2	00:44	1	02:16	1	1	1	0		0		0		1	1	0	1	2	0				3			0	0	0	0	0	0				0	0	0	0	0	0		0	0	0	0	0
423	5	30	2	2	01:13	2	03:47	1	1	2	0		0		0		1	1	0	2	2	0				1			0	0	0	0	0	0				0	0	0	0	0	0		0	0	0	0	0
424	5	62	2	1	22:12	2	03:47	1	1	1	0		0		0		1	1	0	1	2	1	3	4			1	1	1	1	0	1	0	0	0	1	1	1	0	0	0	0	0	0	0	0	0	0	0
425	5	19	1	1	22:42	3	00:23	3	1	2	0		0		0		0			2	2	0				1			0	0	0	0	0	0				0	0	0	0	0	0		0	0	0	0	0
426	5	9	1	1	22:42	2	01:47	2	1	2	0		0		0		0			2	2	1	2	2			0	1	0	1	1	1	0	0	0	1	0	0	0	0	0	0	0	0	0	0	0	0	0
427	5	33	2	1	22:46	2	03:06	2	1	2	0		0		0		1	1	0	2	2	0				1			0	0	0	0	0	0				0	0	0	0	0	0		0	0	0	0	0
428	5	66	2	1	23:17	2	01:00	2	1	1	0		0		0		0			2	2	1	2	4			0	1	1	1	0	1	0	0	0	1	1	1	0	0	0	0	0	0	0	0	0	0	0
429	5	51	2	2	02:29	1	01:50	3	1	2	0		0		0		0			3	2	1	1				1	1	0	1	1	1	0	0	0	1	0	0	0	0	0	0	0	1	0	0	0	0	0
430	5	36	2	2	01:59	1	01:51	3	1	2	0		0		0		0			3	2	0				1			0	0	0	0	0	0				0	0	0	0	0	0		0	0	0	0	0
431	5	25	1	2	01:52	2	02:08	5	1	2	0		0		0		1	1	0	3	2	0				1			0	0	0	0	0	0				0	0	0	0	0	0		0	0	0	0	0
432	5	21	2	2	01:33	2	02:27	2	1	2	0		0		0		0			3	2	1	3	4			1	1	0	1	1	1	0	0	0	1	0	0	0	0	0	0	0	1	0	0	0	0	0
433	5	54	2	2	05:13	3	03:00	3	1	2	0		0		0		1	1	0	4	2	0				1			0	0	0	0	0	0				0	0	0	0	0	0		0	0	0	0	0
434	5	62	2	5	13:57	1	00:37	1	1	1	0		0		0		0			2	2	1	1				1	1	0	1	1	1	0	0	0	1	1	1	0	0	0	0	0	1	0	0	0	0	0
435	5	22	1	5	14:14	2	00:46	2	1	2	0		0		0		0			2	2	1	1				0	1	0	1	0	1	0	0	0	2	0	0	0	0	0	0	0	0	0	0	0	0	0
436	5	50	1	4	20:23	1	01:00	2	1	2	0		0		0		0			2	2	1	1				0	1	0	1	0	0	0	0	0	1	0	0	0	0	0	0	0	0	0	0	0	0	0
437	5	66	1	5	17:36	1	00:24	1	1	2	0		0		0		0			2	2	1	2	1			0	1	0	1	0	1	0	0	0	1	0	0	0	0	0	0	0	0	0	0	0	0	0
438	5	26	2	5	17:48	1	01:47	1	1	1	0		0		0		0			2	2	0				3			0	0	0	0	0	0				0	0	0	0	0	0		0	0	0	0	0
439	5	53	1	5	14:25	1	02:15	1	1	1	0		0		0		0			1	2	1	2	1			0	1	1	0	0	1	0	0	0	1	1	1	0	0	0	0	0	0	0	0	0	0	0
440	5	34	2	5	14:04	1	02:31	1	1	1	0		0		0		0			2	2	0				3			0	0	0	0	0	0				0	0	0	0	0	0		0	0	0	0	0
441	5	53	2	5	14:24	1	03:46	1	1	1	0		0		0		1	1	0	2	2	1	5	1	1		0	0	0	0	0	0	0	0		2	1	1	0	0	0	0	0	0	0	0	0	0	0
442	5	25	1	5	14:10	3	02:20	3	1	3	0		0		0		0			2	2	1	1				0	1	0	1	0	1	0	0	0	1	0	0	0	0	0	0	0	1	0	1	0	0	0
443	5	61	2	5	13:51	2	02:39	2	1	2	0		0		0		0			2	2	0				1			0	0	0	0	0	0				0	0	0	0	0	0		0	0	0	0	0
444	5	59	2	5	15:51	1	00:54	1	1	1	0		0		0		0			2	2	1	1				0	1	1	1	0	1	0	0	0	1	1	1	0	0	0	0	0	1	0	0	0	0	0
445	5	1	1	5	22:53	2	01:37	2	1	2	0		0		0		0			2	2	1	2	2			0	1	0	0	0	1	0	0	0	4	0	0	0	0	0	0	0	1	0	0	0	1	0
446	5	68	1	5	23:05	2	00:55	1	1	1	0		0		0		0			2	2	1	2	4			1	1	0	1	1	1	0	0	0	1	1	1	0	0	0	0	0	1	0	0	0	0	0
447	5	48	2	5	00:14	2	03:06	1	1	2	0		0		0		1	1	0	2	2	1	2	4			0	1	0	1	1	0	0	0	0	1	0	0	0	0	0	0	0	1	0	1	0	0	0
448	5	79	2	6	00:39	2	02:06	5	1	2	0		0		0		1	1	1	2	2	0				1			0	0	0	0	0	0				0	0	0	0	0	0		0	0	0	0	0
449	5	70	2	5	01:27	1	01:53	1	1	1	0		0		0		0			1	2	0				3			0	0	0	0	0	0				0	0	0	0	0	0		0	0	0	0	0
450	5	60	1	5	00:53	2	02:52	2	1	3	0		0		0		0			2	2	1	1				0	0	0	0	0	0	0	0		1	0	0	0	0	0	0	0	0	0	0	0	0	0
451	5	7	2	5	22:07	1	01:53	1	1	2	0		0		0		0			2	2	1	2	2			0	0	0	0	0	0	0	0		1	0	0	0	0	0	0	0	0	0	0	0	0	0
452	5	48	1	5	22:12	2	03:02	2	1	2	0		0		0		0			1	2	1							0	0	0	0	0	0				0	0	0	0	0	0		0	0	0	0	0
453	6	68	1	1	05:10	1	03:10	1	1	2	0		0		0		0			4	2	1	2	3			0	1	1	0	0	0	0	0	0	1	1	0	0	1	0	0	0	0	0	0	0	0	0
454	1	58	1	2	09:18	3	01:30	3	1	4	1	3	0		0		0			4	2	1	2	4			0	1	1	1	0	0	0	0	0	4	0	0	0	0	0	0	0	1	0	0	0	0	0
455	1	42	1	2	10:36	2	05:30	3	1	4	0		0		0		1	0	0	4	2	1	5	3	3		1	1	1	1	1	0	0	0	1	1	0	0	0	0	0	0	0	0	0	0	0	0	0
456	1	68	1	7	01:45	2	03:15	1	1	2	1	2	1	2	0		0			1	2								0	0	0	0	0	0				0	0	0	0	0	0		0	0	0	0	0
457	6	9	2	7	05:15	2	01:10	3	1	2	0		0		0		0			4	2	1	2	2			1	1	0	0	1	0	0	0	0	4	0	0	0	0	0	0	0	0	0	0	0	0	0
458	6	72	2	1	21:55	1	04:30	1	1	1	0		0		0		0			2	2	1	2	1			1	1	1	0	1	0	0	0	1	4	1	0	0	0	1	0	1	0	0	0	0	0	0
459	6	34	1	2	19:35	3	00:15	3	1	2	0		0		0		0			3	2	1	1				0	1	0	1	0	0	0	0	1	1	0	0	0	0	0	0	0	0	0	0	0	0	0
460	1	58	1	2	09:18	2	02:15	3	1	2	1	2	0		0		0			4	2	1	2	4			0	1	1	1	0	0	1	0	0	4	0	0	0	0	0	0	0	1	0	0	0	0	0
461	1	13	2	2	12:20	2	01:30	3	1	2	0		0		0		0			4	2	1	5	4	3		0	1	1	1	0	0	1	1	1	1	1	0	0	0	0	0	1	0	0	0	0	0	0
462	1	34	2	2	13:14	3	02:30	3	1	2	1	1	1	1	0		0			2	2	1	5	4	3		1	1	1	1	1	0	1	1	1	4	0	0	0	0	0	0	0	1	1	0	0	0	1
463	1	52	1	2	13:20	3	03:30	2	1	2	1	2	0		0		0			2	2	1	5	3	3		0	1	1	1	0	0	0	0	0	1	1	1	0	0	1	0	0	0	0	0	0	0	0
464	1	45	1	3	12:24	2	02:30	3	1	2	0		0		0		0			2	2	1	5	3	3		1	1	1	1	1	0	0	0	0	4	1	0	0	0	1	0	0	1	0	0	0	0	0
465	1	42	1	2	10:36	3	03:45	3	1	2	0		0		0		1	0	0	2	2	1	5	3	3		1	1	1	1	1	0	0	0	1	4	0	0	0	0	0	0	0	0	0	0	0	0	0
466	1	39	1	3	17:30	3	05:50	3	1	2	1	3	0		0		0			1	2	1	2	4			0	1	0	1	0	0	1	1	1	1	0	0	0	0	0	0	0	0	0	0	0	0	0
467	1	67	2	3	10:15	1	23:59	1	1	2	1	2	0		0		0			1	2	1	5	1	3		1	1	0	1	1	0	0	0	1	4	0	0	0	0	0	0	0	1	0	0	0	0	0
468	1	58	2	3	16:30	3	18:30	4	1	2	1	3	0		0		1	0	0	2	2	1	4		3		1	1	0	1	1	0	0	0	1	4	0	0	0	0	0	0	0	1	0	0	0	0	0
469	1	78	1	3	09:45	3	23:59	4	1	4	1	2	0		0		1	0	0	2	2	1	2	3			1	1	0	1	1	0	0	0	0	4	1	0	0	0	1	0	0	0	0	0	0	0	0
470	1	87	2	2	04:30	1	23:59	2	1	2	1	3	0		0		1	0	0	2	2	1	5	3	3		0	1	0	1	0	0	0	0	1	1	0	0	0	0	0	0	0	0	0	0	0	0	0
471	1	22	1	4	08:20	2	03:30	3	1	4	1	2	0		0		1	1	0	2	2	1	5	3	3		1	1	1	1	1	0	0	0	1	1	0	0	0	0	0	0	0	1	1	0	0	0	0
472	1	25	2	4	12:45	2	02:45	2	1	2	0		0		0		0			2	2	1	1				0	1	1	1	0	0	1	1	1	1	1	1	1	0	1	1	0	0	0	0	0	0	0
473	1	35	2	4	09:35	2	01:30	6	1	2	0		0		0		0			2	2	1	1				0	1	1	1	0	0	1	1	1	1	0	0	0	0	0	0	0	0	0	0	0	0	0
474	1	67	2	4	09:40	1	06:45	1	1	2	0		0		0		0			2	2	1	5	1	3		1	1	1	1	1	0	0	0	1	4	0	0	0	0	0	0	0	1	0	0	0	0	0
475	1	65	1	4	11:42	2	01:00	3	0	4	1	1	0		0		1	1	0	2	2	1	4		3		1	1	0	1	1	0	0	0	0	1	1	0	0	0	1	0	0	1	0	0	0	0	0
476	1	19	1	6	18:45	1	04:30	3	1	4	1	3	0		0		1	0	0	1	2	1	5	4	3		1	1	1	1	1	0	0	0	1	1	0	0	0	0	0	0	0	0	0	0	0	0	0
477	1	56	2	5	15:30	2	04:30	3	1	4	1	3	0		0		1	0	0	1	2	1	4		3		1	1	0	1	1	0	0	0	1	4	0	0	0	0	0	0	0	1	1	0	0	0	0
478	1	81	2	4	17:30	2	23:59	4	1	2	1	3	1	1	0		1	0	0	1	2	1	5	4	3		0	1	1	1	0	0	1	0	0	4	1	0	0	1	1	0	0	0	0	0	0	0	0
479	1	67	2	5	16:10	3	08:00	2	1	2	0		0		0		1	0	0	1	2	1	1				0	1	0	1	0	0	1	0	1	1	0	0	0	0	0	0	0	0	0	0	0	0	0
480	1	52	2	5	14:08	3	04:15	2	1	2	0		0		0		0			2	2	1	4		4		0	1	1	1	0	0	1	0	1	4	1	1	0	1	1	0	0	0	0	0	0	0	0
481	1	28	1	5	16:20	2	12:30	2	0	3	1	3	0		0		1	0	0	1	2	1	4		4		0	1	1	1	0	0	1	1	1	1	0	0	0	0	0	0	0	0	0	0	0	0	0
482	1	28	2	4	16:30	2	04:20	2	1	2	1	2	1	2	0		0			1	2	1	1				1	1	0	1	1	0	1	1	1	4	0	0	0	0	0	0	0	1	1	0	0	0	0
483	1	65	1	5	14:10	3	06:30	2	1	2	0		0		0		0			1	2	1	5	4	5		0	1	1	1	0	0	0	1	0	4	0	0	0	0	0	0	0	1	0	0	0	0	0
484	1	21	1	3	14:08	3	01:30	3	1	2	0		0		0		0			1	2	1	1				0	1	0	1	0	0	1	1	1	1	0	0	0	0	0	0	0	0	0	0	0	0	0
485	1	67	2	5	19:00	1	03:50	1	1	2	1	3	1	1	1	1	0			1	2	1	2	4			0	1	1	1	0	0	1	1	1	1	1	0	0	1	0	0	0	0	0	0	0	0	0
486	1	30	1	5	13:48	3	02:46	2	0	4	0		0		0		0			2	2	1	1				0	1	1	1	0	0	1	1	0	1	1	1	0	0	1	0	0	1	0	0	0	0	0
487	1	75	2	5	18:00	2	08:00	3	1	2	1	3	1	1	1	1	1	0	0	1	2	1	5	4	3		1	1	1	1	1	0	0	0	1	4	0	0	0	0	0	0	0	1	0	0	0	0	0
488	6	7	1	1	07:15	3	01:15	3	1	2	0		0		0		0			5	2	1	2	2			1	1	0	0	1	0	0	0	0	4	0	0	0	0	0	0	0	1	0	0	0	1	0
489	6	27	2	1	02:30	1	03:15	1	1	1	0		0		0		1	0	0	3	2	1	2	1			0	1	1	0	0	0	0	0	0	6	1	0	0	1	0	0	0	0	0	0	0	0	0
490	1	45	2	4	19:06	1	03:30	2	1	2	1	1	0		0		0			2	2	1	2	4			1	1	1	1	1	0	1	0	1	4	0	0	0	0	0	0	0	0	0	0	0	0	0
491	1	65	2	4	20:30	1	03:45	7	1	1	1	2	1	2	0		0			1	2	1	5	1	3		0	1	1	1	0	0	1	0	0	1	1	0	0	1	0	0	0	0	0	0	0	0	0
492	1	65	1	6	17:21	2	18:30	2	1	2	0		0		0		1	0	0	1	2	1	5	4	3		1	1	1	1	1	0	0	0	1	4	0	0	0	0	0	0	0	0	0	0	0	0	0
493	1	35	2	6	17:43	3	02:15	3	1	4	1	3	1	1	0		1	1	0	1	2	1	5	3	3		1	1	0	1	1	0	0	0	1	4	0	0	0	0	0	0	0	1	1	0	0	0	0
494	1	58	1	6	14:40	3	02:00	3	1	4	0		0		0		1	1	0	1	2	1	5	3	3		1	1	0	1	1	0	0	0	1	4	0	0	0	0	0	0	0	0	0	0	0	0	0
495	1	22	2	6	15:57	2	01:15	3	1	2	1	2	0		0		0			2	2	1	2	4			0	1	0	1	0	0	1	1	0	1	0	0	0	0	0	0	0	0	0	0	0	0	0
496	1	78	1	6	15:52	1	06:00	1	1	2	1	2	0		0		0			2	2	1	2	1			0	1	1	1	0	0	1	1	0	1	1	0	0	1	0	0	0	0	0	0	0	0	0
497	6	3	1	5	18:32	3	00:45	3	1	2	0		0		0		0			3	2	1	3	2			1	1	0	0	1	0	0	0	0	4	0	0	0	0	0	0	0	0	0	0	0	0	0
498	6	53	1	5	18:56	2	23:30	2	1	2	0		0		0		0			3	2	1	2	4			0	1	0	1	0	0	0	0	1	3	0	0	0	0	0	0	0	0	0	0	0	0	0
499	6	75	2	5	20:45	1	00:50	1	1	1	0		0		0		0			2	2	1	2	1			0	0	0	0	0	0	0	0		2	1	0	0	1	0	0	0	0	0	0	0	0	0
500	6	66	2	4	20:55	1	02:10	1	1	1	0		0		0		0			2	2	1	2	1			1	1	0	1	1	0	0	0	0	4	0	0	0	0	0	0	0	0	0	0	0	0	0
501	6	65	1	4	03:38	1	02:20	2	1	2	0		0		0		0			3	2	1	2	1			1	1	0	1	1	0	0	0	1	1	1	0	0	1	1	0	0	0	0	0	0	0	0
502	6	57	1	6	07:30	1	03:10	1	1	2	0		0		0		1	1	0	5	2	1	1				1	1	0	0	1	0	0	0	1	1	0	0	0	0	0	0	0	0	0	0	0	0	0
503	6	72	2	7	06:55	2	03:00	2	1	2	0		0		0		0			5	2	1	1				0	1	0	1	0	0	0	0	1	4	0	0	0	0	0	0	0	1	0	1	0	0	0
504	6	49	2	7	06:15	2	01:50	3	1	2	0		0		0		0			4	2	1	1				1	1	0	0	1	0	0	0	0	4	1	0	0	1	0	0	0	0	0	0	0	0	0
505	6	56	1	7	01:40	1	02:30	1	1	1	1	2	0		0		1	1	0	3	2	1	2	1			0	0	0	0	0	0	0	0		2	1	0	0	1	0	0	0	0	0	0	0	0	0
506	1	85	2	5	14:30	3	03:40	3	1	2	0		0		0		1	0	0	2	2	1	1				1	1	0	1	1	0	0	0	1	4	0	0	0	0	0	0	0	0	0	0	0	0	0
507	1	78	2	6	15:42	3	02:30	3	1	2	0		0		0		1	0	0	3	2	1	2	4			1	1	0	1	1	0	0	0	1	4	0	0	0	0	0	0	0	0	0	0	0	0	0
508	1	77	1	5	17:16	3	14:40	2	1	2	1	2	0		0		1	0	0	2	2	1	2	4			0	1	1	1	0	0	1	1	1	4	1	0	0	0	1	0	0	0	0	0	0	0	0
509	1	23	1	6	19:17	3	03:20	3	1	4	0		0		0		0			2	2	1	1				1	1	0	1	1	0	0	0	0	4	0	0	0	0	0	0	0	0	0	0	0	0	0
510	1	58	2	1	03:20	2	01:45	2	1	2	1	3	1	3	0		0			4	2	1	2	4			0	1	1	1	0	0	0	0	1	1	1	1	0	1	1	0	0	0	0	0	0	0	0
511	1	41	2	4	14:00	1	06:20	4	1	1	1	2	0		0		1	1	1	1	2	1	5	1	3		0	1	1	1	0	0	0	0	1	1	1	1	0	1	1	1	0	0	0	0	0	0	0
512	1	65	1	4	16:32	1	00:20	1	1	2	0		0		0		0			2	2	1	2	4			0	1	1	1	0	0	1	0	0	4	1	0	0	0	1	0	0	1	0	0	0	0	0
513	1	43	1	5	10:12	3	06:12	3	1	2	0		0		0		0			2	2	1	5	4	3		1	1	0	1	1	0	0	0	1	1	0	0	0	0	0	0	0	0	0	0	0	0	0
514	1	44	1	5	10:20	3	05:40	3	1	2	1	2	0		0		1	1	0	1	2	1	5	4	3		0	1	0	1	0	0	0	0	1	1	0	0	0	0	0	0	0	0	0	0	0	0	0
515	1	71	2	6	10:50	2	01:20	2	1	2	0		0		0		0			1	2	1	2	4			0	1	0	1	0	0	1	1	1	4	1	1	0	1	1	0	0	0	0	0	0	0	0
516	1	47	2	4	11:15	2	01:29	6	1	2	1	3	0		0		1	1	0	1	2	1	5	4	3		0	1	0	1	0	0	1	1	1	1	0	0	0	0	0	0	0	0	0	0	0	0	0
517	1	72	1	5	11:18	1	07:10	1	1	2	0		0		0		0			1	2	1	5	1	3		1	1	0	1	1	0	0	0	0	4	0	0	0	0	0	0	0	0	0	0	0	0	0
518	1	23	1	3	13:10	3	02:30	2	0	2	0		0		0		0			1	2	1	1				0	1	1	1	0	0	1	1	1	1	1	1	0	0	1	0	0	0	0	0	0	0	0
519	1	24	2	5	11:35	3	04:30	3	1	2	1	3	0		0		0			1	2	1	1				0	1	1	1	0	0	1	1	1	1	0	0	0	0	0	0	0	0	0	0	0	0	0
520	1	68	2	5	12:15	1	02:45	1	1	2	0		0		0		0			1	2	1	2	1			1	1	1	1	1	0	0	0	0	4	1	1	0	0	1	0	0	1	0	0	0	0	0
521	1	36	2	6	13:00	3	03:25	3	1	2	1	3	0		0		0			2	2	1	1				0	1	0	1	0	0	1	1	1	1	0	0	0	0	0	0	0	0	0	0	0	0	0
522	6	26	2	4	23:05	1	01:30	6	1	2	0		0		0		0			4	2	1	2	5			0	0	0	0	0	0	0	0		6	1	0	0	1	0	0	0	0	0	0	0	0	0
523	6	28	1	3	13:30	2	03:30	6	1	2	0		1	1	1	1	0			3	2	1	2	5			1	1	0	0	1	0	0	0	1	4	0	0	0	0	0	0	0	0	0	0	0	0	0
524	1	47	2	7	11:05	3	04:20	2	1	3	0		0		0		1	0	0	4	2	1	4		3		1	1	1	1	1	0	0	0	1	4	1	1	0	1	1	0	0	1	0	0	0	0	0
525	1	67	2	7	14:57	3	01:10	3	1	2	1	3	0		0		1	0	0	2	2	1	2	4			1	1	1	1	1	0	1	1	0	4	0	0	0	0	0	0	0	0	0	0	0	0	0
526	1	75	2	7	15:02	2	07:20	1	1	2	0		0		0		1	0	0	2	2	1	1				0	1	1	1	0	0	1	0	1	4	0	0	0	0	0	0	0	1	0	0	0	0	0
527	1	55	2	1	20:33	1	02:00	6	1	2	0		0		0		0			4	2	1	2	4			0	1	1	1	0	0	1	1	0	1	0	0	0	0	0	0	0	0	0	0	0	0	0
528	6	9	1	4	09:15	2	01:00	2	1	2	0		0		0		0			4	2	1	2	2			0	0	0	0	0	0	0	0		1	0	0	0	0	0	0	0	0	0	0	0	0	0
529	6	82	2	3	21:55	1	04:50	1	1	1	0		0		0		0			2	2	1	2	1			0	1	1	0	0	0	0	0	0	4	1	0	0	1	0	0	0	0	0	0	0	0	0
530	6	78	1	2	11:15	1	03:35	1	1	1	0		0		0		0			3	2	1	3	3			1	1	0	0	1	0	0	0	1	4	1	0	0	1	1	0	0	0	0	0	0	0	0
531	6	40	1	5	18:15	2	02:30	2	1	1	0		0		0		0			2	2	1	1				0	1	1	1	0	0	0	0	0	6	1	0	0	1	0	0	0	0	0	0	0	0	0
532	6	15	1	7	21:15	2	01:30	6	1	2	1	2	0		0		0			1	2	1	3	3			1	1	0	0	1	0	0	0	1	4	0	0	0	0	0	0	0	1	0	0	0	0	0
533	6	70	1	4	08:10	2	03:20	3	1	2	0		0		0		0			3	2	1	1				0	1	0	1	0	0	0	0	1	1	0	0	0	0	0	0	0	0	0	0	0	0	0
534	6	50	2	4	10:05	1	02:00	1	1	1	0		0		0		1	0	0	3	2	1	2	1			1	1	0	0	1	0	0	0	1	4	1	0	0	1	0	0	0	1	0	1	0	0	0
535	6	70	1	4	11:08	3	02:05	3	1	3	0		0		0		0			3	2	1	2	3			0	1	0	1	0	1	0	0	0	1	1	0	0	0	1	0	0	0	0	0	0	0	0
536	6	70	2	4	12:43	1	02:45	5	1	1	1	2	0		0		1	0	1	2	2	1	2	3			1	1	1	0	1	0	0	0	1	2	1	0	0	1	0	0	0	0	0	0	0	0	0
537	6	27	1	4	16:36	2	01:00	2	1	2	0		0		0		0			3	2	1	1				0	1	0	1	0	0	0	0	1	4	1	0	0	1	1	0	0	0	0	0	0	0	0
538	6	68	1	5	08:33	1	06:30	3	1	2	0		0		0		0			2	2	1	1				1	1	0	0	1	0	0	0	1	4	0	0	0	0	0	0	0	1	0	0	0	0	0
539	6	87	1	5	11:34	1	03:00	5	1	1	0		0		0		0			3	2	1	3	3			0	0	0	0	0	0	0	0		6	1	0	0	1	0	0	0	0	0	0	0	0	0
540	6	23	1	5	09:00	1	00:20	5	1	4	0		0		0		0			3	2	1	1				0	1	0	1	0	0	0	0	0	4	0	0	0	0	0	0	0	0	0	0	0	0	0
541	6	92	2	6	19:00	2	01:30	3	1	2	0		0		0		0			3	2	1	2	4			0	0	0	0	0	0	0	0		1	1	0	0	1	0	1	0	0	0	0	0	0	0
542	6	84	2	6	20:49	1	23:45	2	1	1	0		0		0		1	0	0	2	2	1	2	4			0	0	0	0	0	0	0	0		6	1	0	0	1	0	0	0	0	0	0	0	0	0
543	6	67	1	6	22:25	1	02:50	2	1	2	0		0		0		0			2	2	1	2	3			1	1	0	0	1	0	0	0	1	4	0	0	0	0	0	0	0	1	0	1	0	0	0
544	6	22	1	7	03:04	2	02:20	2	1	3	0		0		0		0			3	2	1	1				0	0	0	0	0	0	0	0		4	1	0	0	1	0	0	0	0	0	0	0	0	0
545	6	64	1	7	22:00	1	01:50	4	1	1	0		0		0		0			4	2	1	2	1			0	0	0	0	0	0	0	0		6	1	0	0	1	0	0	0	0	0	0	0	0	0
546	6	59	2	7	22:28	1	02:45	1	1	2	0		0		0		0			3	2	1	2	4			1	1	0	0	1	0	0	0	0	4	0	0	0	0	0	0	0	0	0	0	0	0	0
547	6	64	2	1	03:40	2	03:20	2	1	2	1	2	0		0		0			5	2	1	2	1			0	1	0	1	0	0	0	0	0	3	1	0	0	0	1	0	0	0	0	0	0	0	0
548	6	57	2	2	01:41	1	02:05	1	1	1	1	2	0		0		1	0	0	3	2	1	2	1			0	0	0	0	0	0	0	0		5	1	0	0	1	0	0	0	0	0	0	0	0	0
549	6	42	1	3	13:37	1	02:08	1	1	1	0		0		0		0			2	2	1	2	1			0	0	0	0	0	0	0	0		5	1	0	0	1	0	0	0	0	0	0	0	0	0
550	6	65	2	4	20:13	2	03:20	2	1	2	0		0		0		0			2	2	1	2	1			0	0	0	0	0	0	0	0		1	1	1	0	1	0	0	0	0	0	0	0	0	0
551	6	63	2	6	00:59	2	02:30	2	1	2	0		0		0		0			4	2	1	2	4			1	1	0	1	1	0	0	0	0	4	0	0	0	0	0	0	0	1	0	1	0	0	0
552	1	22	2	6	08:25	3	03:25	3	1	4	1	2	0		0		1	0	0	3	2	1	4		3		0	1	1	1	0	0	0	0	1	4	0	0	0	0	0	0	0	0	0	0	0	0	0
553	1	55	1	6	09:22	3	02:10	3	1	4	1	3	0		0		1	0	0	3	2	1	5	4	3		1	1	1	1	1	0	0	0	0	4	0	0	0	0	0	0	0	1	1	0	0	0	0
554	1	35	2	6	13:10	3	04:10	3	1	2	0		0		0		0			1	2	1	1				1	1	0	1	1	0	1	1	0	1	1	1	0	0	0	0	0	0	0	0	0	0	0
555	1	28	1	2	12:45	1	07:15	1	1	3	0		0		0		0			1	2	1	2	1			0	1	1	1	0	0	1	1	0	1	0	0	0	0	0	0	0	0	0	0	0	0	0
556	1	12	2	2	10:14	2	01:45	2	1	2	0		0		0		0			1	2	1	2	2			0	1	1	1	0	0	1	1	0	1	1	1	0	0	0	0	0	0	0	0	0	0	0
557	1	26	2	1	17:56	3	02:20	2	1	2	0		0		0		0			2	2	1	2	4			0	1	1	1	0	0	1	1	0	1	1	1	1	0	0	0	0	0	0	0	0	0	0
558	1	55	2	7	20:33	2	01:30	6	1	2	0		0		0		0			3	2	1	1				1	1	0	1	1	0	1	0	1	4	1	1	1	0	0	0	0	1	0	1	0	0	0
559	1	26	1	7	22:53	1	01:45	6	1	4	0		0		0		1	1	1	1	2	1	5	4	3		0	1	1	1	0	0	1	0	1	4	1	1	0	0	1	1	0	0	0	0	0	0	0
560	1	34	2	1	23:28	1	04:45	6	1	2	0		0		0		1	1	0	2	2	1	2	4			1	1	1	1	1	1	1	1	0	4	0	0	0	0	0	0	0	0	0	0	0	0	0
561	1	26	1	1	02:25	1	03:45	6	1	2	1	1	0		0		0			2	2	1	2	4			1	1	1	1	1	1	1	1	1	5	1	0	1	1	0	0	0	1	1	0	0	0	0
562	1	66	1	2	02:35	1	06:30	2	1	2	0		1	3	0		0			2	2	1	2	4			1	1	1	1	1	1	1	1	1	4	0	0	0	0	0	0	0	1	0	0	0	0	0
563	1	2.5	2	5	13:33	1	01:30	6	1	2	1	2	0		0		0			3	2	1	2	2			1	1	1	1	1	1	1	1	1	1	0	0	0	0	0	0	0	1	0	0	0	1	0
564	1	17	1	1	20:50	1	20:50	1	1	2	0		0		0		0			2	2	1	5	4	3		0	1	0	1	0	1	1	1	1	1	0	0	0	0	0	0	0	0	0	0	0	0	0
565	1	60	2	5	09:11	3	02:00	2	1	2	0		0		0		0			3	2	1	2	4			0	1	1	1	0	1	1	1	1	1	1	1	1	0	0	0	0	0	0	0	0	0	0
566	1	87	2	5	09:29	2	07:00	1	1	2	0		0		0		0			2	2	1	2	3			1	1	1	1	1	0	1	0	1	4	0	0	0	0	0	0	0	0	0	0	0	0	0
567	1	68	1	7	02:11	1	03:15	4	1	4	1	2	0		0		1	1	1	2	2	1	5	3	3		1	1	0	1	1	0	0	0	1	4	0	0	0	0	0	0	0	1	0	1	0	0	0
568	1	19	2	6	23:35	1	08:29	2	1	2	0		0		0		1	0	0	1	2	1	5	1	3		0	1	1	1	0	0	1	0	1	1	1	1	1	0	0	1	0	0	0	0	0	0	0
569	1	71	1	7	23:24	1	04:00	4	1	4	1	2	0		0		1	1	1	1	2	1	5	1	3		1	1	1	1	1	0	0	0	1	4	0	0	0	0	0	0	0	0	0	0	0	0	0
570	1	33	2	5	12:25	2	02:16	2	1	2	1	1	1	1	0		0			1	2	1	2	4			0	1	0	1	0	0	1	1	1	1	1	1	1	0	0	0	0	0	0	0	0	0	0
571	1	34	2	5	11:28	3	02:45	2	1	2	0		0		0		0			2	2	1	1				0	0	0	0	0	0	0	0		1	0	0	0	0	0	0	0	0	0	0	0	0	0
572	1	2	1	7	21:02	1	01:00	1	1	2	0		0		0		0			2	2	1	2	2			1	1	1	1	1	1	1	1	1	4	0	0	0	0	0	0	0	0	0	0	0	0	0
573	1	55	2	7	23:40	1	00:35	1	1	2	0		0		0		0			1	2	0				3			0	0	0	0	0	0				0	0	0	0	0	0		0	0	0	0	0
574	1	71	2	1	07:54	1	02:10	1	1	2	1	3	0		0		1	1	0	1	2	1	2	4			1	1	0	1	1	0	1	1	1	4	0	0	0	0	0	0	0	1	0	0	0	0	0
575	1	90	2	1	06:45	1	02:55	5	1	2	0		0		0		1	1	1	3	2	1	5	1	3		1	1	0	1	1	0	1	0	1	1	0	0	0	0	0	0	0	0	0	0	0	0	0
576	1	70	2	2	11:18	3	00:30	3	1	4	0		0		0		1	1	0	2	2	1	2	4			1	1	0	1	1	0	0	0	1	4	0	0	0	0	0	0	0	1	0	0	0	0	0
577	1	28	1	5	12:08	1	03:30	3	1	2	1	1	1	1	0		0			1	2	1	1				0	1	1	1	0	0	1	1	1	4	0	0	0	0	0	0	0	0	0	0	0	0	0
578	1	36	1	3	11:22	2	02:30	2	1	2	0		0		0		1	0	0	1	2	1	2	4			1	1	1	1	1	0	1	1	1	4	0	0	0	0	0	0	0	0	0	0	0	0	0
579	1	71	2	4	19:35	1	04:20	1	1	2	0		0		0		0			1	2	1	2	1			1	1	1	1	1	1	1	1	1	1	0	0	0	0	0	0	0	1	1	0	0	0	0
580	1	0	1	5	17:29	1	01:20	1	1	1	1	2	0		0		1	1	1	1	2	1	5	2	3		0	1	1	1	0	0	1	0	1	4	1	0	0	1	0	0	0	0	0	0	0	0	0
581	1	19	2	4	13:19	3	00:30	6	1	4	0		0		0		1	1	1	1	2	1	1				0	1	1	1	0	0	1	0	0	1	0	0	0	0	0	0	0	0	0	0	0	0	0
582	1	30	2	6	20:09	1	04:50	1	1	2	1	2	0		0		1	0	0	3	2	1	5	1	3		0	1	1	1	0	1	1	0	0	1	0	0	0	0	0	0	0	0	0	0	0	0	0
583	1	70	1	4	03:35	1	04:45	1	1	2	0		0		0		0			2	2	1	2	1			1	1	1	1	1	0	1	1	1	4	0	0	0	0	0	0	0	0	0	0	0	0	0
584	1	32	2	5	23:57	1	05:50	1	1	2	0		0		0		1	0	0	1	2	1	5	1	3		0	1	1	1	0	0	1	1	1	1	0	0	0	0	0	0	0	0	0	0	0	0	0
585	1	38	1	5	10:49	2	04:55	2	1	2	0		0		0		1	1	1	2	2	1	2	4			0	1	1	1	0	1	1	1	1	1	0	0	0	0	0	0	0	0	0	0	0	0	0
586	1	60	1	5	11:07	1	05:45	2	1	2	1	3	0		0		1	1	0	1	2	1	2	4			1	1	0	1	1	1	1	1	0	4	1	0	0	0	1	0	0	1	0	1	0	0	0
587	1	80	2	3	13:57	3	01:30	4	1	3	0		0		0		1	1	1	2	2	1	5	3	3		1	1	1	1	1	0	1	0	1	4	1	1	1	0	0	0	0	0	0	0	0	0	0
588	1	36	2	3	14:20	2	06:30	1	1	2	0		0		0		1	0	0	2	2	1	2	4			0	1	1	1	0	1	1	0	0	4	0	0	0	0	0	0	0	1	0	1	0	0	0
589	1	37	1	4	08:22	3	02:04	3	1	2	0		0		0		0			4	2	1	1				0	1	1	1	0	1	1	1	1	1	1	1	1	0	0	0	0	0	0	0	0	0	0
590	1	22	1	4	09:16	2	04:20	3	1	3	0		0		0		1	0	0	3	2	1	5	4	3		1	1	0	0	1	0	0	0	1	3	1	0	0	1	1	0	0	1	0	0	0	0	0
591	1	70	1	4	10:16	1	08:55	1	1	2	1	3	0		0		1	0	0	1	2	1	5	1	3		1	1	1	1	1	0	0	0	1	1	1	1	0	0	0	0	0	0	0	0	0	0	0
592	1	65	2	4	12:02	3	00:55	2	1	2	0		0		0		0			2	2	1	5	4	3		0	1	1	0	0	0	1	0	1	1	1	1	0	0	0	0	0	0	0	0	0	0	0
593	1	65	2	4	12:45	2	04:50	4	1	4	1	3	0		0		1	0	0	2	2	1	5	3	3		1	1	0	1	1	0	0	0	1	4	1	1	1	0	1	0	0	0	0	0	0	0	0
594	1	59	1	4	13:09	3	03:45	2	1	2	1	3	0		0		0			1	2	1	5	3	3		0	1	1	1	0	0	0	0	0	1	1	1	1	0	0	0	0	0	0	0	0	0	0
595	1	73	2	4	14:18	2	02:15	4	1	3	1	1	0		0		1	0	1	1	2	1	5	3	3		1	1	1	1	1	0	0	0	1	3	0	0	0	0	0	0	0	0	0	0	0	0	0
596	1	78	2	5	21:15	1	01:20	1	1	1	0		0		0		0			4	2	1	2	1			0	1	1	1	0	1	1	1	1	4	1	1	0	1	0	0	0	0	0	0	0	0	0
597	1	4	2	5	22:15	1	00:45	1	1	2	1	2	0		0		0			3	2	1	2	2			0	1	0	1	0	1	1	1	1	1	0	0	0	0	0	0	0	0	0	0	0	0	0
598	1	81	2	5	22:50	1	00:45	7	1	2	0		0		0		0			2	2	1	2	1			1	1	0	1	1	0	0	0	1	4	0	0	0	0	0	0	0	1	0	1	0	0	0
599	1	52	2	5	23:09	1	03:30	1	1	2	0		0		0		1	0	0	4	2	1	5	1	3		1	1	0	1	1	0	0	0	0	4	0	0	0	0	0	0	0	1	0	0	0	0	0
600	1	3	2	4	14:45	2	02:30	3	1	2	1	2	1	2	0		0			1	2	1	2	2			0	1	1	1	0	1	1	1	1	1	0	0	0	0	0	0	0	0	0	0	0	0	0
601	1	60	1	7	05:41	1	01:00	6	1	2	0		0		0		1	1	1	2	2	1	2	3			1	1	1	1	1	0	0	0	1	4	0	0	0	0	0	0	0	0	0	0	0	0	0
602	1	70	2	7	05:22	1	01:10	7	1	2	0		0		0		0			5	2	1	2	1			0	1	1	1	0	1	1	0	1	1	1	0	0	1	0	0	0	0	0	0	0	0	0
603	1	82	1	2	11:14	2	05:30	3	1	2	0		0		0		0			2	2	1	2	3			1	1	0	1	1	0	0	0	1	4	0	0	0	0	0	0	0	0	0	0	0	0	0
604	1	58	2	2	12:15	1	04:15	4	1	2	1	2	0		0		1	0	1	2	2	1	5	1	3		1	1	1	1	1	0	0	0	1	4	0	0	0	0	0	0	0	1	0	0	0	0	0
605	1	48	1	1	06:29	1	09:15	1	1	2	1	2	1	2	1	2	1	0	0	1	2	1	5	1	3		1	1	0	1	1	0	0	0	1	4	0	0	0	0	0	0	0	1	0	0	0	0	0
606	1	29	2	1	10:32	1	23:59	4	1	1	1	2	0		0		1	0	1	2	2	1	5	1	3		0	1	1	0	0	1	0	1	1	4	1	1	1	1	0	0	0	0	0	0	0	0	0
607	1	64	1	5	08:37	1	02:45	1	1	2	0		0		0		0			2	2	1	2	1			0	1	0	1	0	1	1	1	0	4	0	0	0	0	0	0	0	0	0	0	0	0	0
608	1	60	2	5	07:07	2	01:15	4	1	4	1	1	0		0		1	0	1	1	2	1	4		3		1	1	1	1	1	0	0	0	1	4	0	0	0	0	0	0	0	1	0	0	0	0	0
609	1	55	2	5	05:21	2	03:30	4	1	2	1	3	1	2	1	2	1	1	1	3	2	1	2	4			1	1	1	1	0	0	1	0	0	4	1	0	0	1	0	0	0	0	0	0	0	0	0
610	1	55	1	3	09:51	3	07:13	2	1	2	0		0		0		1	1	0	4	2	1	5	4	4		0	1	1	1	0	0	0	0	1	1	1	1	0	0	1	0	0	0	0	0	0	0	0
611	1	5	2	2	19:05	1	00:35	1	1	1	1	2	0		0		0			3	2	1	2	2			0	1	1	1	0	0	1	1	0	1	1	0	0	1	0	0	0	0	0	0	0	0	0
612	1	45	1	7	12:30	3	01:30	5	1	2	1	2	0		0		1	1	1	2	2	1	2	4			0	1	0	1	0	1	1	1	1	1	0	0	0	0	0	0	0	0	0	0	0	0	0
613	1	90	1	1	13:30	2	02:15	2	1	1	1	2	1	2	0		0			1	2	1	2	3			1	1	0	1	1	0	1	0	1	4	0	0	0	0	0	0	0	1	0	0	0	0	0
614	1	60	2	1	19:00	3	01:10	3	1	2	0		0		0		0			2	2	1	2	4			1	1	1	1	0	0	1	1	1	1	1	1	0	0	0	0	0	1	0	0	0	0	0
615	1	24	1	3	14:53	3	03:15	3	1	4	1	3	1	2	0		1	1	0	1	2	1	4		3		1	1	1	1	1	0	0	0	1	4	1	1	1	0	1	0	0	1	0	1	0	0	0
616	1	31	1	4	14:07	2	01:30	2	1	3	0		0		0		1	0	0	2	2	1	1				0	1	1	0	0	0	1	1	1	1	1	1	0	1	1	0	0	0	0	0	0	0	0
617	1	78	2	4	09:50	3	04:50	2	1	2	1	2	0		0		0			3	2	1	1				0	1	0	1	0	0	1	1	1	4	1	0	0	0	1	0	0	1	0	1	0	0	0
618	1	26	2	5	10:08	2	01:45	2	1	2	0		0		0		0			3	2	1	1				0	1	0	0	0	1	1	1	1	1	1	1	1	1	0	0	0	0	0	0	0	0	0
619	1	36	1	4	11:02	1	04:45	2	1	2	1	1	0		0		0			2	2	1	2	4			0	1	0	1	0	0	1	1	1	1	1	1	0	0	1	0	0	0	0	0	0	0	0
620	1	60	1	5	12:19	2	02:05	2	1	1	1	2	1	2	0		0			1	2	1	2	4			1	1	0	1	1	0	1	1	1	1	0	0	0	0	0	0	0	0	0	0	0	0	0
621	1	68	2	7	22:01	1	03:30	1	1	2	0		0		0		0			2	2	1	2	1			0	1	1	1	0	0	1	1	0	4	1	0	0	1	0	0	0	0	0	0	0	0	0
622	1	65	2	7	12:10	1	08:10	1	1	1	0		0		0		0			2	2	1	2	1			0	1	1	1	0	0	1	1	1	1	1	1	1	1	0	0	0	0	0	0	0	0	0
623	1	33	1	2	19:03	3	02:00	2	1	2	0		0		0		0			1	2	1	2	4			0	1	1	1	0	0	1	1	1	1	1	1	0	1	1	0	0	0	0	0	0	0	0
624	1	12	1	2	15:24	2	03:45	6	1	2	0		0		0		0			1	2	1	2	4			0	1	1	1	0	0	1	1	1	1	1	0	0	1	0	0	0	0	0	0	0	0	0
625	1	45	2	4	15:03	1	21:15	4	1	3	1	3	1	1	0		1	0	0	1	2	1	4		3		0	1	1	1	0	0	1	0	1	5	1	1	1	0	0	1	0	0	0	0	0	0	0
626	1	45	1	5	15:19	2	06:10	1	1	1	0		0		0		1	0	0	2	2	1	5	4	3		1	1	1	1	1	0	0	0	1	4	1	0	0	1	1	0	0	0	0	0	0	0	0
627	1	70	2	7	12:12	2	03:45	1	1	2	0		0		0		0			1	2	1	1				1	1	1	1	1	0	1	1	1	1	0	0	0	0	0	0	0	0	0	0	0	0	0
628	1	81	2	1	16:08	1	16:45	1	1	2	1	2	1	2	0		1	0	0	1	2	1	5	1	3		1	1	0	0	1	0	1	0	1	4	0	0	0	0	0	0	0	0	0	0	0	0	0
629	1	72	2	1	11:30	2	05:26	1	1	2	1	3	0		0		0			2	2	1	2	4			1	1	1	1	1	0	1	1	1	4	0	0	0	0	0	0	0	1	0	0	0	0	0
630	1	58	1	1	08:41	1	05:30	6	1	2	1	3	0		0		1	1	1	2	2	1	5	4	3		0	1	1	1	0	0	1	0	1	1	0	0	0	0	0	0	0	0	0	0	0	0	0
631	1	47	2	2	10:32	1	06:12	2	1	2	1	3	0		0		0			2	2	1	1				0	1	0	1	0	0	1	1	0	1	0	0	0	0	0	0	0	0	0	0	0	0	0
632	1	20	2	5	23:30	1	10:12	2	1	1	1	3	0		0		1	0	0	2	2	1	5	1	3		0	1	1	1	0	0	1	1	1	1	1	0	0	1	0	0	0	0	0	0	0	0	0
633	1	1	2	7	12:35	1	02:30	2	1	2	0		0		0		0			2	2	1	2	2			0	1	0	1	0	0	1	1	1	1	0	0	0	0	0	0	0	0	0	0	0	0	0
634	5	10	2	3	23:14	3	01:45	1	1	2	0		0		0		0			1	2	1	3	2			1	0	0	0	0	0	0	0		1	1	1	0	0	0	0	0	0	0	0	0	0	0
635	6	79	2	6	21:20	1	03:50	1	1	1	0		0		0		0			2	2	1	2	1			0	1	0	1	0	0	0	0	1	1	1	0	0	0	0	0	1	0	0	0	0	0	0
636	5	51	2	3	21:43	1	00:30	1	1	1	0		0		0		0			2	2	1	1				0	0	0	0	0	0	0	0		1	1	0	0	1	0	0	0	0	0	0	0	0	0
637	5	59	1	3	22:15	3	01:30	2	1	2	0		0		0		0			1	2	1	1				0	1	0	1	0	0	0	0	0	3	0	0	0	0	0	0	0	0	0	0	0	0	0
638	6	78	2	7	03:34	1	03:00	4	1	1	0		0		0		1	1	1	3	2	1	2	1			0	1	1	0	0	0	0	0	1	4	1	0	0	1	0	0	0	0	0	0	0	0	0
639	6	80	2	6	18:30	2	05:00	1	1	2	0		0		0		0			2	2	1	2	5			0	1	1	0	0	0	0	0	0	4	1	0	0	1	0	0	0	0	0	0	0	0	0
640	6	35	2	7	05:15	2	00:30	3	0	2	0		0		0		0			5	2	1	1				1	1	0	0	1	0	0	0	0	4	0	0	0	0	0	0	0	0	0	0	0	0	0
641	6	22	2	3	21:15	1	03:45	1	1	1	0		1	2	0		0			2	2	1	2	1			0	0	0	0	0	0	0	0		6	1	0	0	1	0	0	0	0	0	0	0	0	0
642	6	55	1	5	19:15	2	00:45	3	1	2	0		0		0		0			3	2	1	1				0	1	0	1	0	0	0	0	0	1	0	0	0	0	0	0	0	0	0	0	0	0	0
643	5	70	1	5	21:45	1	01:30	3	1	2	0		0		0		0			1	2	1	2	1			1	1	0	1	0	0	0	0	0	1	0	0	0	0	0	0	0	0	0	0	0	0	0
644	5	52	2	2	22:30	1	02:00	1	1	1	0		0		0		0			1	2	1	2	1			1	1	1	0	0	0	0	0	0	1	1	1	0	0	0	0	0	0	0	0	0	0	0
645	5	11	2	3	22:39	1	01:00	1	1	1	0		0		0		0			2	2	1	2	2			0	0	0	0	0	0	0	0		1	0	0	0	0	0	0	0	0	0	0	0	0	0
646	5	27	2	4	22:02	1	02:30	1	1	1	0		0		0		0			1	2	1	2	1			1	1	0	1	0	0	0	0	0	1	0	0	0	0	0	0	0	0	0	0	0	0	0
647	6	78	2	7	23:00	1	04:15	1	1	1	0		0		0		0			3	2	1	2	1			0	1	1	1	0	0	0	0	0	4	1	0	0	1	0	0	0	0	0	0	0	0	0
648	6	38	2	6	20:15	2	04:05	3	1	2	0		0		0		0			3	2	1	1				0	1	0	1	0	0	0	0	1	1	0	0	0	0	0	0	0	0	0	0	0	0	0
649	6	32	2	7	00:40	2	01:15	3	0	2	0		0		0		0			3	2	1	1				1	1	0	0	1	0	0	0	0	3	0	0	0	0	0	0	0	0	0	0	0	0	0
650	6	78	1	3	19:00	1	04:45	1	1	1	0		0		0		0			2	2	1	2	3			0	1	1	1	0	0	0	0	1	1	1	0	0	1	0	0	0	0	0	0	0	0	0
651	6	44	2	4	18:25	1	03:50	1	1	1	0		1	1	1	1	0			2	2	1	2	1			0	1	0	1	0	0	0	0	0	6	1	0	0	1	0	0	0	0	0	0	0	0	0
652	6	80	2	5	17:25	2	03:35	1	1	2	0		0		0		0			2	2	1	2	4			0	1	0	1	0	0	0	0	0	4	1	0	0	1	0	0	0	0	0	0	0	0	0
653	6	44	2	3	13:15	1	00:45	1	1	1	0		0		0		1	0	0	3	2	1	1				0	1	1	1	0	0	0	0	0	2	1	0	0	1	0	0	1	0	0	0	0	0	0
654	6	43	2	3	11:25	1	02:50	2	1	2	0		0		0		0			3	2	1	1				0	1	0	1	0	0	0	0	1	1	1	0	0	0	1	0	1	0	0	0	0	0	0
655	6	7	1	2	15:00	2	01:10	2	1	2	0		0		0		0			3	2	1	2	2			0	1	1	0	0	0	0	0	0	4	1	0	0	1	1	0	0	0	0	0	0	0	0
656	6	4	1	4	15:50	2	01:25	1	1	2	0		0		0		0			3	2	1	2	2			0	0	0	0	0	0	0	0		4	1	0	0	1	0	0	0	0	0	0	0	0	0
657	6	68	2	3	07:55	1	01:35	2	1	1	0		1	1	0		0			2	2	1	2	1			0	1	0	1	0	0	0	0	0	1	1	0	0	1	0	0	0	0	0	0	0	0	0
658	6	47	1	4	09:28	3	05:02	3	1	2	0		0		0		0			3	2	1	1				1	1	0	0	1	0	0	0	0	4	0	0	0	0	0	0	0	0	0	0	0	0	0
659	6	64	2	7	19:55	1	05:20	5	1	1	0		0		0		1	0	1	3	2	1	2	1			0	1	1	1	0	0	0	0	0	6	1	0	0	1	0	0	0	0	0	0	0	0	0
660	6	72	2	7	21:30	1	03:00	1	1	2	0		0		0		0			3	2	1	1				1	1	0	0	1	0	0	0	1	4	0	0	0	0	0	0	0	0	0	0	0	0	0
661	6	58	2	6	12:30	2	03:15	3	1	2	0		0		0		0			2	2	1	1				1	1	0	0	1	0	0	0	0	1	0	0	0	0	0	0	0	0	0	0	0	0	0
662	6	32	1	6	07:45	3	01:15	3	1	2	0		0		0		0			3	2	1	1				0	0	0	0	0	0	0	0		2	0	0	0	0	0	0	0	0	0	0	0	0	0
663	6	64	1	6	12:30	1	02:45	1	1	1	0		0		0		0			3	2	1	2	1			1	1	0	0	1	0	0	0	1	3	0	0	0	0	0	0	0	1	0	0	0	0	0
664	6	62	2	1	23:50	1	03:00	1	1	1	0		0		0		0			3	2	1	2	1			1	1	0	0	1	0	0	0	1	1	1	0	0	1	0	0	0	0	0	0	0	0	0
665	6	62	2	1	21:50	1	03:20	1	1	2	0		0		0		0			4	2	1	2	3			1	1	0	0	1	0	0	0	0	4	0	0	0	0	0	0	0	0	0	0	0	0	0
666	6	24	1	1	17:45	2	03:00	6	1	2	0		0		0		0			3	2	1	1				0	1	0	1	0	0	0	0	1	1	0	0	0	0	0	0	0	0	0	0	0	0	0
667	1	40	1	2	07:46	2	07:50	4	1	4	1	2	0		0		1	0	0	4	2	1	3	3			1	1	1	1	1	0	0	0	1	4	0	0	0	0	0	0	0	0	0	0	0	0	0
668	1	32	2	2	11:36	3	01:05	2	1	2	0		0		0		0			3	2	1	1				1	1	1	1	1	0	1	0	1	1	0	0	0	0	0	0	0	1	1	0	0	0	0
669	1	80	2	1	11:50	2	02:55	2	1	4	0		0		0		1	0	0	4	2	1	4		3		1	1	1	1	1	0	0	0	1	1	1	1	0	1	1	0	0	0	0	0	0	0	0
670	1	32	2	7	08:39	2	01:10	2	1	2	0		0		0		0			5	2	1	1				0	1	0	1	0	0	1	1	1	1	0	0	0	0	0	0	0	0	0	0	0	0	0
671	1	62	2	3	12:17	2	02:20	1	1	2	0		0		0		1	0	0	3	2	1	1				0	1	1	1	0	0	0	0	1	1	1	1	0	0	0	0	0	0	0	0	0	0	0
672	1	13	2	4	07:47	1	02:15	3	1	3	1	2	0		0		0			2	2	1	5	2	3		0	1	0	1	0	1	1	0	1	1	1	1	0	0	0	0	0	0	0	0	0	0	0
673	1	60	2	6	17:47	3	02:00	2	1	2	0		0		0		0			2	2	1	1				1	1	0	1	1	0	1	0	1	4	1	1	0	0	1	0	0	0	0	0	0	0	0
674	1	30	1	5	19:11	3	01:30	3	1	2	0		0		0		0			1	2	1	1				0	1	0	1	0	0	1	0	0	1	0	0	0	0	0	0	0	0	0	0	0	0	0
675	6	20	2	4	23:45	1	02:15	1	1	1	0		1	1	0		0			2	2	1	2	5			0	1	1	1	0	0	0	0	0	6	1	0	0	1	0	0	0	0	0	0	0	0	0
676	6	50	2	4	23:55	1	01:05	5	1	1	0		0		0		1	1	1	2	2	1	2	1			0	0	0	0	0	0	0	0		2	1	0	0	1	0	0	0	0	0	0	0	0	0
677	6	32	2	1	07:15	3	00:45	3	1	2	0		0		0		0			3	2	1	1				1	1	0	0	1	0	0	0	0	1	0	0	0	0	0	0	0	1	0	0	0	0	0
678	1	6	1	3	19:04	2	02:30	3	1	2	1	2	0		0		0			3	2	1	2	2			0	1	1	1	0	0	1	0	1	1	1	1	0	0	0	0	0	0	0	0	0	0	0
679	1	65	1	4	14:44	3	03:00	3	1	2	0		0		0		0			4	2	1	2	4			0	1	0	1	0	0	1	1	1	1	0	0	0	0	0	0	0	0	0	0	0	0	0
680	1	27	1	5	17:22	3	02:00	3	1	2	1	2	1	2	1	2	0			3	2	1	2	4			0	1	0	1	0	0	1	1	1	1	0	0	0	0	0	0	0	0	0	0	0	0	0
681	1	65	2	3	17:53	3	01:30	2	1	2	0		0		0		0			4	2	1	2	4			0	1	1	1	0	0	0	0	1	1	1	1	0	0	0	0	0	0	0	0	0	0	0
682	6	38	2	3	00:20	2	04:00	2	1	2	0		0		0		0			3	2	1	1				0	1	0	1	0	0	0	0	1	2	1	0	0	1	0	0	0	0	0	0	0	0	0
683	6	19	1	6	15:50	2	03:00	2	1	2	0		0		0		0			3	2	1	2	4			0	1	1	1	0	0	0	0	1	1	1	0	0	1	0	0	1	0	0	0	0	0	0
684	6	75	1	6	13:29	3	04:00	3	1	2	0		0		0		0			3	2	1	2	3			0	1	0	1	0	0	0	0	0	4	0	0	0	0	0	0	0	0	0	0	0	0	0
685	6	46	1	6	13:30	3	03:30	3	1	2	0		0		0		0			3	2	1	2	4			1	1	0	0	1	0	0	0	1	4	0	0	0	0	0	0	0	0	0	0	0	0	0
686	6	53	1	5	10:10	2	03:10	3	1	2	0		0		0		0			3	2	1	2	1			1	1	0	0	1	0	0	0	1	3	0	0	0	0	0	0	0	0	0	0	0	0	0
687	6	74	1	5	12:32	2	06:20	2	1	2	0		0		0		0			3	2	1	2	3			1	1	0	0	1	0	0	0	1	3	0	0	0	0	0	0	0	0	0	0	0	0	0
688	6	53	2	4	09:15	1	03:00	2	1	1	0		0		0		0			3	2	1	2	1			1	1	0	0	1	0	0	0	0	3	1	0	0	1	0	0	0	1	0	0	0	0	0
689	6	26	2	7	18:30	1	03:20	1	1	1	0		0		0		0			3	2	1	2	1			0	1	1	1	0	0	0	0	1	2	1	0	0	0	1	0	1	0	0	0	0	0	0
690	1	80	1	1	23:05	1	15:20	1	1	2	1	3	0		0		0			4	2	1	5	1	1		0	1	1	1	0	0	1	0	1	1	0	0	0	0	0	0	0	0	0	0	0	0	0
691	1	72	1	2	01:45	1	11:20	4	1	2	1	2	0		0		0			4	2	1	5	1	3		0	1	1	1	0	0	1	0	1	4	0	0	0	0	0	0	0	0	0	0	0	0	0
692	1	28	1	2	04:20	2	02:46	3	1	2	1	1	0		0		0			4	2	1	1				1	1	0	1	0	1	1	1	1	1	0	0	0	0	0	0	0	0	0	0	0	0	0
693	1	47	2	7	07:15	3	02:05	2	1	2	1	1	0		0		0			4	2	1	1				0	1	1	1	0	0	1	1	0	1	1	1	1	0	0	0	0	0	0	0	0	0	0
694	1	92	2	7	11:42	1	03:10	1	1	2	1	2	0		0		0			2	2	1	2	1			1	1	1	1	1	0	0	0	1	4	0	0	0	0	0	0	0	1	0	1	0	0	0
695	1	62	1	7	03:12	1	04:40	5	1	1	1	2	0		0		1	1	1	1	2	1	5	1	3		0	1	1	1	0	0	1	0	1	1	1	0	0	1	0	0	0	0	0	0	0	0	0
696	1	45	2	7	12:45	1	02:46	1	1	1	0		0		0		1	0	0	1	2	1	5	1	3		0	1	1	1	0	1	0	0	1	4	1	1	0	1	1	0	0	0	0	0	0	0	0
697	1	0	1	1	17:30	1	20:20	1	1	1	1	2	0		0		1	0	0	2	2	1	5	2	3		1	1	1	1	1	0	0	0	1	4	1	1	0	1	0	0	0	0	0	0	0	0	0
698	1	23	1	5	17:35	1	01:15	5	1	1	1	2	1	2	0		1	1	1	1	2	1	5	1	3		0	1	1	1	0	0	0	0	1	1	1	0	0	1	0	0	0	0	0	0	0	0	0
699	6	72	2	1	17:25	1	03:30	1	1	2	0		0		0		0			2	2	1	2	1			1	1	0	0	1	0	0	0	1	3	0	0	0	0	0	0	0	0	0	0	0	0	0
700	6	44	2	1	18:00	1	03:35	1	1	1	0		0		0		0			2	2	1	2	4			0	0	0	0	0	0	0	0		6	1	0	0	1	0	0	1	0	0	0	0	0	0
701	6	42	2	5	14:30	3	01:30	3	0	2	1	2	1	2	0		0			2	2	0				1			0	0	0	0	0	0				0	0	0	0	0	0		0	0	0	0	0
702	6	7	1	3	16:45	2	02:25	2	1	2	0		0		0		0			3	2	1	2	2			0	0	0	0	0	0	0	0		4	1	0	0	1	0	0	0	0	0	0	0	0	0
703	1	55	2	4	16:20	2	02:40	2	1	2	0		0		0		0			3	2	1	5	4	3		0	1	1	1	0	0	1	1	0	1	1	0	0	1	0	0	0	0	0	0	0	0	0
704	1	62	2	4	14:02	1	23:59	1	1	1	1	3	0		0		0			2	2	1	2	4			1	1	1	1	1	0	0	0	1	1	0	0	0	0	0	0	0	0	0	0	0	0	0
705	1	28	2	5	15:07	3	01:15	3	1	2	0		0		0		1	0	0	2	2	1	1				0	1	0	1	0	0	1	1	1	1	0	0	0	0	0	0	0	0	0	0	0	0	0
706	6	68	2	1	19:30	2	04:00	1	1	2	0		0		0		0			2	2	1	1				0	1	0	1	0	0	0	0	1	4	0	0	0	0	0	0	0	0	0	0	0	0	0
707	6	78	1	5	12:30	3	03:45	3	1	2	0		0		0		0			3	2	1	2	3			0	1	0	1	0	0	0	0	1	1	0	0	0	0	0	0	0	0	0	0	0	0	0
708	6	12	2	3	11:30	3	02:30	3	1	2	0		0		0		0			3	2	1	2	2			1	1	0	0	1	0	0	0	1	4	0	0	0	0	0	0	0	0	0	0	0	0	0
709	5	51	2	2	13:57	1	02:13	6	1	1	0		0		0		1	1	1	2	2	1	1				0	1	1	0	0	1	0	0	0	1	1	1	1	0	0	0	0	0	0	0	0	0	0
710	5	45	1	2	14:33	1	03:52	1	1	1	0		0		0		0			2	2	0				1			0	0	0	0	0	0				0	0	0	0	0	0		0	0	0	0	0
711	5	47	2	2	14:44	1	00:49	1	1	1	0		0		0		0			1	2	1	2	1			0	1	1	0	0	1	0	0	0	4	0	0	0	0	0	0	0	1	0	0	0	0	0
712	5	16	1	2	15:04	1	04:00	2	1	2	0		0		0		1	1	0	1	2	1	3	4			0	0	0	0	0	0	0	0		1	0	0	0	0	0	0	0	0	0	0	0	0	0
713	5	67	1	2	16:13	1	01:17	5	1	1	0		0		0		1	1	1	1	2	0				3			0	0	0	0	0	0				0	0	0	0	0	0		0	0	0	0	0
714	5	73	2	2	16:57	1	03:03	1	1	2	1	2	0		0		1	1	0	1	2	1	5	1	1		0	1	1	1	0	1	0	0	0	4	1	1	0	0	0	0	0	0	0	0	0	0	0
715	5	20	1	2	13:03	1	01:57	1	1	1	0		0		0		0			1	2	1	5	1	1		0	1	1	1	1	1	0	0	0	4	1	1	0	0	0	0	0	1	0	0	0	0	0
716	5	39	1	2	13:29	1	01:41	3	1	3	0		0		0		0			1	2	1	1				0	0	0	0	0	0	0	0		2	0	0	0	0	0	0	0	0	0	0	0	0	0
717	5	50	2	6	17:55	1	02:35	1	1	1	0		0		0		0			2	2	1	2	1			0	1	1	1	0	1	0	0	0	1	1	1	0	0	0	0	0	0	0	0	0	0	0
718	5	48	1	2	13:54	2	01:19	1	1	2	0		0		0		0			2	2	1	2	4			0	1	0	0	0	1	0	0	0	5	0	0	0	0	0	0	0	0	0	0	0	0	0
719	5	8	2	2	12:30	2	03:05	2	1	3	0		0		0		0			2	2	1	3	4			0	1	0	0	0	1	0	0	0	6	0	0	0	0	0	0	0	0	0	0	0	0	0
720	5	44	2	4	16:20	1	01:10	1	1	1	0		0		0		0			1	2	0				3			0	0	0	0	0	0				0	0	0	0	0	0		0	0	0	0	0
721	5	60	2	4	12:00	1	02:00	5	1	1	0		0		0		1	1	1	1	2	0				1			0	0	0	0	0	0				0	0	0	0	0	0		0	0	0	0	0
722	5	36	2	4	12:34	1	00:49	1	1	2	0		0		0		0			1	2	1	2	1			0	1	0	1	0	1	0	0	0	4	1	1	0	0	0	0	0	1	0	1	0	0	0
723	5	52	1	4	11:31	3	01:00	3	1	3	0		0		0		0			1	2	1	1				1	1	0	0	1	1	0	0	0	4	0	0	0	0	0	0	0	1	0	0	0	0	0
724	5	47	1	4	11:39	2	02:16	4	1	3	0		0		0		0			1	2	0				1			0	0	0	0	0	0				0	0	0	0	0	0		0	0	0	0	0
725	5	43	2	4	09:42	2	02:09	2	1	2	0		0		0		0			3	2	0				1			0	0	0	0	0	0				0	0	0	0	0	0		0	0	0	0	0
726	5	43	2	4	09:55	1	03:05	1	1	1	0		0		0		0			3	2	1	2	1			0	1	0	1	0	1	0	0	0	4	0	0	0	0	0	0	0	1	0	1	0	0	0
727	5	43	1	4	10:47	2	01:00	3	1	2	0		0		0		0			3	2	0				1			0	0	0	0	0	0				0	0	0	0	0	0		0	0	0	0	0
728	5	56	2	4	09:26	1	04:14	2	0	2	0		0		0		1	1	1	3	2	1	3	4			0	0	0	0	0	0	0	0		6	0	0	0	0	0	0	0	0	0	0	0	0	0
729	5	64	2	4	09:38	1	01:17	4	1	2	0		0		0		0			3	2	1	2	4			0	1	0	1	1	1	0	0	0	1	0	0	0	0	0	0	0	1	0	0	0	0	0
730	5	45	1	4	09:55	1	01:55	2	1	2	0		0		0		0			3	2	1	2	4			0	1	0	1	0	1	0	1	0	1	0	0	0	0	0	0	0	0	0	0	0	0	0
731	5	48	1	4	09:38	3	01:37	3	1	2	0		0		0		0			3	2	0				1			0	0	0	0	0	0				0	0	0	0	0	0		0	0	0	0	0
732	5	6	2	4	10:09	3	00:51	4	1	3	0		0		0		0			3	2	1	2	2			0	1	1	0	0	0	0	0	1	1	0	0	0	0	0	0	0	0	0	0	0	0	0
733	5	59	1	4	07:50	1	01:40	2	1	1	0		0		0		0			4	2	1	2	4			0	1	0	1	1	1	0	0	0	1	0	0	0	0	0	0	0	1	0	0	0	0	0
734	5	60	2	4	06:50	3	03:00	3	1	2	0		0		0		1	1	0	4	2	1	1				1	1	0	0	1	0	0	0	0	4	0	0	0	0	0	0	0	1	0	0	0	0	0
735	5	71	2	4	08:14	1	02:06	1	1	1	0		0		0		0			3	2	0				3			0	0	0	0	0	0				0	0	0	0	0	0		0	0	0	0	0
736	5	37	2	4	08:43	1	01:03	1	1	1	0		0		0		0			3	2	0				3			0	0	0	0	0	0				0	0	0	0	0	0		0	0	0	0	0
737	5	56	2	4	08:56	2	02:44	2	1	2	0		0		0		0			3	2	1	2	5			0	1	1	1	0	1	0	1	0	1	0	0	0	0	0	0	0	0	0	0	0	0	0
738	5	35	2	1	21:35	2	02:20	3	1	2	0		0		0		0			1	2	1	1				0	1	1	0	0	0	0	1	0	1	1	1	0	0	0	0	0	0	0	0	0	0	0
739	5	28	2	1	21:27	2	01:23	2	1	2	0		0		0		0			1	2	1	1				0	1	1	1	0	1	0	1	0	1	1	1	0	0	0	0	0	0	0	0	0	0	0
740	5	62	2	1	21:45	1	01:00	1	1	1	0		0		0		0			1	2	1	2	1			0	1	1	1	0	1	0	0	0	1	1	1	0	0	0	0	0	0	0	0	0	0	0
741	5	40	2	1	20:52	3	01:38	3	0	2	0		0		0		0			1	2	1	1				0	1	0	1	0	0	0	1	0	2	0	0	0	0	0	0	0	0	0	0	0	0	0
742	5	42	2	1	21:05	2	02:19	1	1	2	0		0		0		0			1	2	1	2	4			1	1	0	1	1	1	0	1	0	3	0	0	0	0	0	0	0	1	0	0	0	0	0
743	5	72	2	1	21:38	2	02:22	4	1	2	0		0		0		1	1	1	1	2	0				1			0	0	0	0	0	0				0	0	0	0	0	0		0	0	0	0	0
744	5	41	2	1	22:00	1	00:50	2	1	1	0		0		0		0			1	2	1	2	1			1	1	0	1	1	1	0	0	1	1	0	0	0	0	0	0	0	1	0	0	0	0	0
745	5	30	2	1	21:59	3	03:16	2	0	3	0		0		0		1	1	0	1	2	1	1				0	1	0	1	0	0	0	1	0	7	0	0	0	0	0	0	0	0	0	0	0	0	0
746	5	58	2	1	22:13	2	01:52	2	1	1	0		0		0		0			1	2	1	3	4			1	1	0	1	1	1	0	1	0	4	0	0	0	0	0	0	0	1	0	0	0	0	0
747	5	35	1	1	23:03	1	01:47	2	1	2	0		0		0		0			1	2	1	1				0	1	0	1	0	0	0	1	0	1	0	0	0	0	0	0	0	0	0	0	0	0	0
748	5	33	1	1	23:08	3	00:29	3	1	3	0		0		0		0			1	2	1	1				0	1	0	1	0	1	0	1	0	1	0	0	0	0	0	0	0	0	0	0	0	0	0
749	5	41	2	1	23:29	1	00:31	1	1	1	0		0		0		0			1	2	1	2	1			1	1	0	1	1	1	0	1	0	4	0	0	0	0	0	0	0	1	0	0	0	0	0
750	5	51	2	4	12:29	1	01:21	1	1	1	0		0		0		0			1	2	0				1			0	0	0	0	0	0				0	0	0	0	0	0		0	0	0	0	0
751	5	71	2	4	05:40	1	05:05	1	1	1	1	2	0		0		1	1	0	2	2	1	2	1			0	1	1	1	0	0	0	0	0	1	1	1	0	0	0	0	0	0	0	0	0	0	0
752	5	57	2	4	07:55	2	03:20	2	1	2	0		0		0		1	1	0	3	2	1	1				1	1	0	0	1	1	0	0	0	4	0	0	0	0	0	0	0	1	0	0	0	0	0
753	5	64	1	1	08:50	1	02:30	1	1	2	0		0		0		0			2	2	1	2	4			0	0	0	0	0	0	0	0		2	0	0	0	0	0	0	0	0	0	0	0	0	0
754	5	43	1	4	08:40	2	00:50	2	1	3	0		0		0		0			2	2	1	4		4		0	0	0	0	0	0	0	0		1	0	0	0	0	0	0	0	0	0	0	0	0	0
755	5	56	2	4	09:14	2	03:16	2	1	1	0		0		0		0			2	2	1	2	3			1	1	0	1	1	1	0	1	1	4	0	0	0	0	0	0	0	1	0	0	0	0	0
756	5	40	2	4	10:44	1	00:29	4	1	2	0		0		0		0			2	2	0				1			0	0	0	0	0	0				0	0	0	0	0	0		0	0	0	0	0
757	5	95	2	4	10:42	1	01:58	5	1	1	0		0		0		0			2	2	0				3			0	0	0	0	0	0				0	0	0	0	0	0		0	0	0	0	0
758	5	28	2	4	11:20	2	02:40	1	1	1	0		0		0		1	1	0	2	2	1	2	1			0	0	0	0	0	0	0	0		5	1	0	0	1	0	0	0	0	0	0	0	0	0
759	6	12	1	3	11:00	3	00:20	6	1	2	1	2	1	2	0		0			3	2	1	2	2			1	1	0	0	1	0	0	0	0	4	0	0	0	0	0	0	0	0	0	0	0	0	0
760	5	36	2	4	23:59	2	00:41	2	1	1	0		0		0		0			2	2	1	2	4			1	1	0	1	1	0	0	1	0	4	0	0	0	0	0	0	0	1	0	0	0	0	0
761	5	59	2	4	23:26	2	02:19	3	0	1	0		1	2	0		1	1	0	2	2	1	5	5	3		0	0	0	0	0	0	0	0		1	0	0	0	0	0	0	0	0	0	0	0	0	0
762	5	51	2	5	23:49	1	01:41	1	1	1	0		0		0		1	1	0	2	2	0				3			0	0	0	0	0	0				0	0	0	0	0	0		0	0	0	0	0
763	5	60	2	7	11:45	1	01:15	1	1	2	0		0		0		0			1	2	1	3	1			0	1	0	1	0	1	0	0	0	2	0	0	0	0	0	0	0	0	0	0	0	0	0
764	5	0	2	7	12:10	2	00:15	1	1	1	0		0		0		0			2	2	0				1			0	0	0	0	0	0				0	0	0	0	0	0		0	0	0	0	0
765	5	58	2	7	12:48	1	01:12	5	1	1	0		0		0		1	1	1	2	2	0				3			0	0	0	0	0	0				0	0	0	0	0	0		0	0	0	0	0
766	5	8	1	7	13:27	2	00:18	3	1	2	0		0		0		0			2	2	1	2	2			0	1	0	1	0	1	0	1	0	4	0	0	0	0	0	0	0	1	0	0	0	1	0
767	5	40	2	7	06:23	1	02:57	1	1	1	0		0		0		0			2	2	0				3			0	0	0	0	0	0				0	0	0	0	0	0		0	0	0	0	0
768	5	30	2	7	07:30	2	03:05	2	1	1	0		0		0		1	1	0	3	2	0				1			0	0	0	0	0	0				0	0	0	0	0	0		0	0	0	0	0
769	5	48	2	7	07:48	2	01:42	4	1	2	0		0		0		1	1	1	2	2	0				1			0	0	0	0	0	0				0	0	0	0	0	0		0	0	0	0	0
770	5	78	1	7	09:53	1	00:41	4	1	2	1	2	0		0		1	1	1	2	2	0				1			0	0	0	0	0	0				0	0	0	0	0	0		0	0	0	0	0
771	5	31	2	6	08:18	2	03:27	2	1	2	1	2	0		0		1	1	1	2	2	1	2	5			1	1	0	1	1	1	1	1	0	4	0	0	0	0	0	0	0	1	0	1	0	0	0
772	5	45	1	6	08:39	1	02:06	2	1	1	0		0		0		0			2	2	0				1			0	0	0	0	0	0				0	0	0	0	0	0		0	0	0	0	0
773	5	54	1	6	08:52	1	02:00	1	1	1	0		0		0		0			2	2	1	2	1			0	1	0	1	0	1	1	1	0	4	0	0	0	0	0	0	0	1	0	0	0	0	0
774	5	74	2	6	08:53	1	03:32	1	1	1	0		0		0		1	1	0	2	2	1	2	1			0	1	0	1	0	1	1	1	0	4	1	1	0	0	0	0	0	1	0	0	0	0	0
775	5	70	1	6	09:49	3	02:00	3	1	3	0		0		0		0			2	2	1	2	3			0	0	0	0	0	0	0	0		5	0	0	0	0	0	0	0	0	0	0	0	0	0
776	5	71	1	6	07:43	2	04:00	3	1	2	0		0		0		1	1	0	3	2	1	2	4			0	1	0	1	0	0	0	0	0	5	0	0	0	0	0	0	0	0	0	0	0	0	0
777	5	71	1	6	10:18	1	01:01	7	1	2	0		0		0		0			2	2	0				1			0	0	0	0	0	0				0	0	0	0	0	0		0	0	0	0	0
778	5	85	2	6	10:18	2	02:17	2	1	2	0		0		0		0			2	2	1	2	3			0	1	0	1	0	1	1	1	0	4	0	0	0	0	0	0	0	1	0	0	0	0	0
779	5	67	2	6	11:26	1	01:09	1	1	2	0		0		0		0			2	2	0				3			0	0	0	0	0	0				0	0	0	0	0	0		0	0	0	0	0
780	5	69	1	4	01:58	1	02:02	5	1	2	0		0		0		0			4	2	0				1			0	0	0	0	0	0				0	0	0	0	0	0		0	0	0	0	0
781	5	66	2	4	02:21	2	00:54	2	1	2	0		0		0		0			4	2	1	2	3			1	1	0	0	1	1	1	1	0	1	0	0	0	0	0	0	0	1	0	0	0	0	0
782	5	70	1	3	06:24	1	04:26	2	1	2	0		0		0		1	1	0	3	2	1	2	4			0	1	0	0	0	1	1	1	1	1	0	0	0	0	0	0	0	1	0	0	0	0	0
783	5	47	2	3	06:39	2	03:11	4	1	2	0		0		0		1	1	0	3	2	1	2	5			0	1	0	1	0	1	1	1	0	4	0	0	0	0	0	0	0	1	0	0	0	0	0
784	5	42	2	3	06:52	1	02:08	1	1	1	0		0		0		0			4	2	1	5	1	3		1	1	0	0	1	1	1	1	0	4	1	1	0	0	0	0	0	1	0	0	0	0	0
785	5	53	1	3	07:03	1	05:17	1	1	1	1	2	0		0		1	1	0	4	2	1	5	1	1		0	1	1	0	0	1	1	0	0	1	1	1	0	0	0	0	0	0	0	0	0	0	0
786	5	58	1	3	08:37	1	03:23	1	1	1	0		0		0		1	1	0	3	2	0				3			0	0	0	0	0	0				0	0	0	0	0	0		0	0	0	0	0
787	5	85	1	3	09:20	1	05:00	5	1	1	0		0		0		1	1	1	3	2	0				3			0	0	0	0	0	0				0	0	0	0	0	0		0	0	0	0	0
788	5	60	1	3	09:33	1	01:27	1	1	1	0		0		0		0			3	2	1	2	1			1	1	0	1	1	1	1	1	0	3	0	0	0	0	0	0	0	1	0	0	0	0	0
789	5	66	2	3	09:29	1	03:11	5	1	2	0		0		0		1	1	1	3	2	0				1			0	0	0	0	0	0				0	0	0	0	0	0		0	0	0	0	0
790	5	46	2	3	11:22	2	02:18	2	1	2	0		0		0		0			3	2	1	2	5			0	1	0	1	0	1	1	1	0	6	0	0	0	0	0	0	0	0	0	0	0	0	0
791	5	63	1	4	14:18	1	01:42	1	1	1	0		0		0		0			2	2	1	2	5			0	1	0	1	0	1	1	1	1	4	0	0	0	0	0	0	0	1	0	0	0	0	0
792	5	53	2	4	14:30	1	02:00	5	1	1	0		0		0		1	1	1	2	2	0				3			0	0	0	0	0	0				0	0	0	0	0	0		0	0	0	0	0
793	5	25	1	4	15:21	2	02:39	2	1	2	0		0		0		0			2	2	1	2	5			0	1	1	0	0	0	0	0	0	1	1	1	0	0	0	0	0	0	0	0	0	0	0
794	5	16	2	4	15:40	2	02:20	2	1	3	0		0		0		0			2	2	1	2	4			0	1	0	1	0	1	1	0	0	1	0	0	0	0	0	0	0	0	0	0	0	0	0
795	5	62	2	4	15:35	1	03:40	1	1	1	0		1	2	0		1	1	0	2	2	1	5	1	5		0	1	0	1	0	1	1	0	0	1	0	0	0	0	0	0	0	0	0	0	0	0	0
796	5	38	2	4	16:02	2	01:58	1	1	2	0		0		0		0			3	2	1	2	1			0	1	1	1	0	1	0	0	0	1	1	1	0	0	0	0	0	0	0	0	0	0	0
797	5	54	1	4	12:14	1	03:26	1	1	1	0		0		0		0			2	2	1	2	3			0	1	0	1	0	1	1	0	0	1	0	0	0	0	0	0	0	1	0	0	0	0	0
798	5	45	2	4	12:29	2	02:31	1	1	2	0		0		0		0			2	2	1	2	4			0	1	0	1	0	1	0	0	0	1	0	0	0	0	0	0	0	0	0	0	0	0	0
[truncated: 33 more columns]
